# Supplementary material for: Crystal structure of N 1-phenyl-N 4-[(quinolin-2-yl)methyl­idene]benzene-1,4-di­amine
Source: Acta Crystallogr Sect E Struct Rep Online. 2014 Aug 1;70(Pt 9):o905–6. doi: 10.1107/S1600536814016006 (PMC4186095; doi:10.1107/S1600536814016006)
Supplement: Supplementary file 1 [file e-70-0o905-sup1.cif]

##############################################################################
#                                                                            #
# This CIF contains the data in a paper accepted for publication in          #
# Acta Crystallographica Section E. It conforms to the requirements of       #
# Notes for Authors for Acta Crystallographica Section E, and has been       #
# peer reviewed under the auspices of the IUCr Commission on Journals.       #
#                                                                            #
# Full details of the Crystallographic Information File format               #
# are given in the paper "The Crystallographic Information File (CIF):       #
# a New Standard Archive File for Crystallography" by S. R. Hall, F. H.      #
# Allen and I. D. Brown [Acta Cryst. (1991), A47, 655-685].                  #
#                                                                            #
# The current version of the core CIF dictionary is obtainable from          #
# ftp://ftp.iucr.org/pub/cif_core.dic.                                       #
#                                                                            #
# Software is freely available for graphical display of the structure(s)     #
# in this CIF. For information consult the CIF software page                 #
# http://www.iucr.org/resources/cif/software.                                #
#                                                                            #
# This file may be used for bona fide research purposes within the           #
# scientific community so long as proper attribution is given to the journal # 
# article from which it was obtained.                                        #
#                                                                            #
##############################################################################
data_global
_audit_creation_method     'SHELXL97 (Sheldrick, 2008)'
_journal_date_recd_electronic     2014-07-07
_journal_date_accepted     2014-07-09
_journal_name_full     'Acta Crystallographica, Section E'
_journal_year     2014
_journal_volume     70
_journal_issue      9
_journal_page_first     o905
_journal_page_last     o906
_journal_paper_category     HO
_journal_paper_doi     10.1107/S1600536814016006
_journal_coeditor_code     HB7248
_publ_contact_author_name     'Dr M. Shahid'
_publ_contact_author_address
;
 Department of Chemistry,
 Aligarh Muslim University,
 Aligarh 202 002,
 India
;
_publ_contact_author_email     ' shahid81chem@gmail.com '
_publ_contact_author_fax     ?
_publ_contact_author_phone     '+91 9359264128 '
_publ_section_title
;
<i>N</i>^1^-Phenyl-<i>N</i>^4^-[(quinolin-2-yl)methylidene]benzene-1,4-diamine
;
loop_
    _publ_author_name
    _publ_author_address
    'Md. Serajul Haque Faizi'
;
Department of Chemistry,
Indian Institute of Technology Kanpur,
Kanpur, UP 208 016
India
;
    'Ashraf Mashrai'
;
Department of Chemistry,
Aligarh Muslim University,
Aligarh 202 002,
India
;
    'Saleem Garandal'
;
School of Chemical Sciences,
S.R.T.M. University,
Nanded 431 606, India
;
    'M. Shahid'
;
Department of Chemistry,
Aligarh Muslim University,
Aligarh 202 002,
India
;
data_I
_audit_creation_method     SHELXL-97
_database_code_depnum_ccdc_archive     'CCDC 1012864'
_chemical_name_systematic
;
<i>N</i>^1^-Phenyl-<i>N</i>^4^-[(quinolin-2-yl)methylidene]benzene-1,4-diamine
;
_chemical_name_common     ?
_chemical_formula_moiety     'C22 H17 N3'
_chemical_formula_sum     'C22 H17 N3'
_chemical_formula_iupac     'C22 H17 N3'
_chemical_formula_weight     323.39
_chemical_melting_point     ?
_symmetry_cell_setting     monoclinic
_symmetry_space_group_name_H-M     'P 21/c'
_symmetry_space_group_name_Hall     '-P 2ybc'
loop_
    _symmetry_equiv_pos_as_xyz
    'x, y, z'
    '-x, y+1/2, -z+1/2'
    '-x, -y, -z'
    'x, -y-1/2, z-1/2'
_cell_length_a     17.595(2)
_cell_length_b     7.3348(8)
_cell_length_c     12.5712(18)
_cell_angle_alpha     90.00
_cell_angle_beta     99.769(6)
_cell_angle_gamma     90.00
_cell_volume     1598.9(4)
_cell_formula_units_Z     4
_cell_measurement_reflns_used     999
_cell_measurement_theta_min     2.61
_cell_measurement_theta_max     28.63
_cell_measurement_temperature     100(2)
_exptl_crystal_description     block
_exptl_crystal_colour     yellow
_exptl_crystal_size_max     0.29
_exptl_crystal_size_mid     0.21
_exptl_crystal_size_min     0.15
_exptl_crystal_density_diffrn     1.343
_exptl_crystal_density_meas     ?
_exptl_crystal_density_method     'not measured'
_exptl_crystal_F_000     680
_exptl_absorpt_coefficient_mu     0.081
_exptl_absorpt_correction_type     multi-scan
_exptl_absorpt_process_details     '(SADABS; Sheldrick, 2004)'
_exptl_absorpt_correction_T_min     0.9670
_exptl_absorpt_correction_T_max     0.9840
_exptl_special_details     ?
_diffrn_ambient_temperature     100(2)
_diffrn_radiation_type     MoK\a
_diffrn_radiation_wavelength     0.71073
_diffrn_radiation_monochromator     graphite
_diffrn_measurement_device_type     'Bruker SMART APEX CCD'
_diffrn_measurement_method     \w-scans
_diffrn_detector_area_resol_mean     ?
_diffrn_reflns_number     6866
_diffrn_reflns_av_R_equivalents     0.0625
_diffrn_reflns_av_sigmaI/netI     0.1141
_diffrn_reflns_theta_min     2.35
_diffrn_reflns_theta_max     25.50
_diffrn_reflns_theta_full     25.50
_diffrn_measured_fraction_theta_max     0.995
_diffrn_measured_fraction_theta_full     0.995
_diffrn_reflns_limit_h_min     -19
_diffrn_reflns_limit_h_max     21
_diffrn_reflns_limit_k_min     -8
_diffrn_reflns_limit_k_max     8
_diffrn_reflns_limit_l_min     -12
_diffrn_reflns_limit_l_max     15
_diffrn_standards_number     0
_diffrn_standards_interval_count     .
_diffrn_standards_interval_time     .
_diffrn_standards_decay_%     ?
_refine_special_details
;
Refinement of <i>F</i>^2^ against ALL reflections. The weighted <i>R</i>-factor
<i>wR</i> and goodness of fit <i>S</i> are based on <i>F</i>^2^, conventional
<i>R</i>-factors <i>R</i> are based on <i>F</i>, with <i>F</i> set to zero for
negative <i>F</i>^2^. The threshold expression of <i>F</i>^2^ >
\s(<i>F</i>^2^) is used only for calculating <i>R</i>-factors(gt) <i>etc</i>.
and is not relevant to the choice of reflections for refinement.
<i>R</i>-factors based on <i>F</i>^2^ are statistically about twice as large
as those based on <i>F</i>, and <i>R</i>- factors based on ALL data will be
even larger.
;
_reflns_number_total     2964
_reflns_number_gt     1557
_reflns_threshold_expression     I>2\s(I)
_refine_ls_structure_factor_coef     Fsqd
_refine_ls_matrix_type     full
_refine_ls_R_factor_all     0.1381
_refine_ls_R_factor_gt     0.0544
_refine_ls_wR_factor_gt     0.0846
_refine_ls_wR_factor_ref     0.1054
_refine_ls_goodness_of_fit_ref     0.973
_refine_ls_restrained_S_all     0.973
_refine_ls_number_reflns     2964
_refine_ls_number_parameters     234
_refine_ls_number_restraints     0
_refine_ls_hydrogen_treatment     mixed
_refine_ls_weighting_scheme     calc
_refine_ls_weighting_details
                 'calc w=1/[\s^2^(Fo^2^)+(0.0330P)^2^] where P=(Fo^2^+2Fc^2^)/3'
_atom_sites_solution_hydrogens     geom
_atom_sites_solution_primary     direct
_atom_sites_solution_secondary     difmap
_refine_ls_shift/su_max     0.000
_refine_ls_shift/su_mean     0.000
_refine_diff_density_max     0.222
_refine_diff_density_min     -0.187
_refine_ls_extinction_method     none
_refine_ls_extinction_coef     ?
loop_
    _atom_type_symbol
    _atom_type_description
    _atom_type_scat_dispersion_real
    _atom_type_scat_dispersion_imag
    _atom_type_scat_source
    'C' 'C' 0.0033 0.0016
                         'International Tables Vol C Tables 4.2.6.8 and 6.1.1.4'
    'H' 'H' 0.0000 0.0000
                         'International Tables Vol C Tables 4.2.6.8 and 6.1.1.4'
    'O' 'O' 0.0106 0.0060
                         'International Tables Vol C Tables 4.2.6.8 and 6.1.1.4'
    'Br' 'Br' -0.2901 2.4595
                         'International Tables Vol C Tables 4.2.6.8 and 6.1.1.4'
_computing_data_collection     'SMART (Bruker, 2003)'
_computing_cell_refinement     'SAINT (Bruker, 2003)'
_computing_data_reduction     'SAINT (Bruker, 2003)'
_computing_structure_solution     'SIR97 (Altomare <i>et al.</i>, 1999)'
_computing_structure_refinement     'SHELXL97 (Sheldrick, 2008)'
_computing_molecular_graphics     'DIAMOND (Brandenberg & Putz, 2006)'
_computing_publication_material     'DIAMOND (Brandenberg & Putz, 2006)'
loop_
    _atom_site_type_symbol
    _atom_site_label
    _atom_site_fract_x
    _atom_site_fract_y
    _atom_site_fract_z
    _atom_site_U_iso_or_equiv
    _atom_site_adp_type
    _atom_site_calc_flag
    _atom_site_refinement_flags
    _atom_site_occupancy
    _atom_site_symmetry_multiplicity
    _atom_site_disorder_assembly
    _atom_site_disorder_group
    C C1 0.25415(13) 0.2764(3) 0.16305(19) 0.0148(6) Uani d . 1 1 . .
    C C2 0.18560(13) 0.3785(3) 0.1579(2) 0.0186(6) Uani d . 1 1 . .
    H H2 0.1771 0.4464 0.2173 0.022 Uiso calc R 1 1 . .
    C C3 0.13189(14) 0.3776(3) 0.0660(2) 0.0209(6) Uani d . 1 1 . .
    H H3 0.0869 0.4454 0.0635 0.025 Uiso calc R 1 1 . .
    C C4 0.14301(14) 0.2766(3) -0.0251(2) 0.0215(7) Uani d . 1 1 . .
    H H4 0.1059 0.2777 -0.0873 0.026 Uiso calc R 1 1 . .
    C C5 0.20884(14) 0.1767(3) -0.0211(2) 0.0208(6) Uani d . 1 1 . .
    H H5 0.2164 0.1100 -0.0813 0.025 Uiso calc R 1 1 . .
    C C6 0.26537(14) 0.1730(3) 0.07237(19) 0.0155(6) Uani d . 1 1 . .
    C C7 0.33399(13) 0.0704(3) 0.08109(19) 0.0173(6) Uani d . 1 1 . .
    H H7 0.3429 -0.0027 0.0240 0.021 Uiso calc R 1 1 . .
    C C8 0.38676(14) 0.0787(3) 0.1728(2) 0.0174(6) Uani d . 1 1 . .
    H H8 0.4318 0.0101 0.1798 0.021 Uiso calc R 1 1 . .
    C C9 0.37258(14) 0.1929(3) 0.2577(2) 0.0157(6) Uani d . 1 1 . .
    C C10 0.43043(15) 0.2137(3) 0.3554(2) 0.0163(6) Uani d . 1 1 . .
    C C11 0.55486(14) 0.1692(3) 0.4537(2) 0.0138(6) Uani d . 1 1 . .
    C C12 0.62578(13) 0.0883(3) 0.44931(19) 0.0179(6) Uani d . 1 1 . .
    H H12 0.6325 0.0252 0.3874 0.022 Uiso calc R 1 1 . .
    C C13 0.68652(13) 0.0993(3) 0.5345(2) 0.0182(6) Uani d . 1 1 . .
    H H13 0.7332 0.0432 0.5296 0.022 Uiso calc R 1 1 . .
    C C14 0.67803(14) 0.1942(3) 0.62763(19) 0.0159(6) Uani d . 1 1 . .
    C C15 0.60659(14) 0.2723(3) 0.6334(2) 0.0182(6) Uani d . 1 1 . .
    H H15 0.5996 0.3345 0.6955 0.022 Uiso calc R 1 1 . .
    C C16 0.54638(13) 0.2585(3) 0.54833(19) 0.0180(6) Uani d . 1 1 . .
    H H16 0.4990 0.3101 0.5543 0.022 Uiso calc R 1 1 . .
    C C17 0.81614(14) 0.1848(3) 0.7206(2) 0.0159(6) Uani d . 1 1 . .
    C C18 0.85238(14) 0.2256(3) 0.6337(2) 0.0196(6) Uani d . 1 1 . .
    H H18 0.8234 0.2653 0.5691 0.023 Uiso calc R 1 1 . .
    C C19 0.93117(15) 0.2075(3) 0.6429(2) 0.0246(7) Uani d . 1 1 . .
    H H19 0.9548 0.2354 0.5841 0.030 Uiso calc R 1 1 . .
    C C20 0.97548(15) 0.1486(3) 0.7378(2) 0.0286(7) Uani d . 1 1 . .
    H H20 1.0285 0.1349 0.7431 0.034 Uiso calc R 1 1 . .
    C C21 0.93964(15) 0.1103(3) 0.8252(2) 0.0282(7) Uani d . 1 1 . .
    H H21 0.9690 0.0731 0.8901 0.034 Uiso calc R 1 1 . .
    C C22 0.86074(14) 0.1270(3) 0.8167(2) 0.0211(7) Uani d . 1 1 . .
    H H22 0.8372 0.0993 0.8756 0.025 Uiso calc R 1 1 . .
    N N1 0.30802(11) 0.2868(2) 0.25571(15) 0.0160(5) Uani d . 1 1 . .
    N N2 0.49805(11) 0.1482(2) 0.36031(15) 0.0165(5) Uani d . 1 1 . .
    N N3 0.73653(12) 0.2067(3) 0.71688(18) 0.0206(6) Uani d . 1 1 . .
    H H3N 0.7212(13) 0.233(3) 0.779(2) 0.034(8) Uiso d . 1 1 . .
    H H10 0.4135(11) 0.284(3) 0.4156(16) 0.016(6) Uiso d . 1 1 . .
loop_
    _atom_site_aniso_label
    _atom_site_aniso_U_11
    _atom_site_aniso_U_22
    _atom_site_aniso_U_33
    _atom_site_aniso_U_12
    _atom_site_aniso_U_13
    _atom_site_aniso_U_23
    C1 0.0146(16) 0.0161(14) 0.0142(15) -0.0034(12) 0.0040(12) 0.0024(11)
    C2 0.0214(16) 0.0176(14) 0.0176(17) -0.0046(12) 0.0052(13) 0.0003(12)
    C3 0.0174(16) 0.0222(15) 0.0226(18) 0.0018(12) 0.0021(13) 0.0023(13)
    C4 0.0190(17) 0.0225(15) 0.0204(17) -0.0068(13) -0.0038(12) 0.0032(13)
    C5 0.0271(17) 0.0182(15) 0.0172(17) -0.0056(13) 0.0041(13) -0.0017(12)
    C6 0.0168(16) 0.0146(14) 0.0154(16) -0.0047(11) 0.0036(12) 0.0020(12)
    C7 0.0236(16) 0.0152(14) 0.0141(16) -0.0031(12) 0.0063(13) -0.0006(11)
    C8 0.0189(16) 0.0151(14) 0.0200(17) 0.0023(11) 0.0086(13) 0.0019(12)
    C9 0.0157(16) 0.0138(14) 0.0183(16) -0.0033(12) 0.0045(12) 0.0027(12)
    C10 0.0195(17) 0.0123(14) 0.0180(17) -0.0002(12) 0.0056(13) -0.0014(12)
    C11 0.0132(15) 0.0132(14) 0.0159(16) -0.0024(11) 0.0046(12) 0.0022(11)
    C12 0.0227(16) 0.0133(14) 0.0182(17) 0.0010(12) 0.0045(13) -0.0013(11)
    C13 0.0141(16) 0.0167(14) 0.0236(18) 0.0053(11) 0.0027(13) 0.0018(12)
    C14 0.0180(16) 0.0155(14) 0.0134(16) -0.0029(12) 0.0007(12) 0.0041(12)
    C15 0.0234(17) 0.0144(14) 0.0176(16) -0.0012(12) 0.0058(13) -0.0013(11)
    C16 0.0160(16) 0.0205(15) 0.0190(16) -0.0006(11) 0.0069(13) -0.0006(12)
    C17 0.0158(16) 0.0132(14) 0.0181(16) -0.0023(11) 0.0007(12) -0.0015(12)
    C18 0.0189(17) 0.0185(14) 0.0206(17) -0.0019(12) 0.0012(13) 0.0001(12)
    C19 0.0248(17) 0.0296(16) 0.0206(17) -0.0071(13) 0.0070(13) -0.0038(13)
    C20 0.0177(17) 0.0350(17) 0.033(2) -0.0028(13) 0.0045(15) -0.0060(14)
    C21 0.0247(18) 0.0319(17) 0.0254(19) 0.0011(13) -0.0031(14) -0.0006(13)
    C22 0.0209(17) 0.0212(15) 0.0210(18) -0.0025(12) 0.0030(13) 0.0022(12)
    N1 0.0139(13) 0.0151(11) 0.0190(14) -0.0002(10) 0.0026(10) 0.0026(9)
    N2 0.0152(13) 0.0157(12) 0.0179(14) -0.0014(9) 0.0005(10) 0.0025(9)
    N3 0.0185(14) 0.0302(14) 0.0137(14) 0.0002(10) 0.0041(11) -0.0032(11)
_geom_special_details
;
All e.s.d.'s (except the e.s.d. in the dihedral angle between two l.s. planes)
are estimated using the full covariance matrix. The cell e.s.d.'s are taken
into account individually in the estimation of e.s.d.'s in distances, angles
and torsion angles; correlations between e.s.d.'s in cell parameters are only
used when they are defined by crystal symmetry. An approximate (isotropic)
treatment of cell e.s.d.'s is used for estimating e.s.d.'s involving l.s.
planes.
;
loop_
    _geom_bond_atom_site_label_1
    _geom_bond_atom_site_label_2
    _geom_bond_site_symmetry_2
    _geom_bond_distance
    _geom_bond_publ_flag
    C1 N1 . 1.373(3) ?
    C1 C6 . 1.411(3) ?
    C1 C2 . 1.412(3) ?
    C2 C3 . 1.363(3) ?
    C2 H2 . 0.9300 ?
    C3 C4 . 1.405(3) ?
    C3 H3 . 0.9300 ?
    C4 C5 . 1.364(3) ?
    C4 H4 . 0.9300 ?
    C5 C6 . 1.405(3) ?
    C5 H5 . 0.9300 ?
    C6 C7 . 1.411(3) ?
    C7 C8 . 1.354(3) ?
    C7 H7 . 0.9300 ?
    C8 C9 . 1.412(3) ?
    C8 H8 . 0.9300 ?
    C9 N1 . 1.325(3) ?
    C9 C10 . 1.464(3) ?
    C10 N2 . 1.275(3) ?
    C10 H10 . 1.00(2) ?
    C11 C16 . 1.388(3) ?
    C11 C12 . 1.391(3) ?
    C11 N2 . 1.415(3) ?
    C12 C13 . 1.381(3) ?
    C12 H12 . 0.9300 ?
    C13 C14 . 1.392(3) ?
    C13 H13 . 0.9300 ?
    C14 N3 . 1.391(3) ?
    C14 C15 . 1.394(3) ?
    C15 C16 . 1.375(3) ?
    C15 H15 . 0.9300 ?
    C16 H16 . 0.9300 ?
    C17 C18 . 1.387(3) ?
    C17 C22 . 1.391(3) ?
    C17 N3 . 1.403(3) ?
    C18 C19 . 1.378(3) ?
    C18 H18 . 0.9300 ?
    C19 C20 . 1.380(3) ?
    C19 H19 . 0.9300 ?
    C20 C21 . 1.384(3) ?
    C20 H20 . 0.9300 ?
    C21 C22 . 1.380(3) ?
    C21 H21 . 0.9300 ?
    C22 H22 . 0.9300 ?
    N3 H3N . 0.89(2) ?
loop_
    _geom_angle_atom_site_label_1
    _geom_angle_atom_site_label_2
    _geom_angle_atom_site_label_3
    _geom_angle_site_symmetry_1
    _geom_angle_site_symmetry_3
    _geom_angle
    _geom_angle_publ_flag
    N1 C1 C6 . . 123.0(2) ?
    N1 C1 C2 . . 118.1(2) ?
    C6 C1 C2 . . 118.9(2) ?
    C3 C2 C1 . . 120.0(2) ?
    C3 C2 H2 . . 120.0 ?
    C1 C2 H2 . . 120.0 ?
    C2 C3 C4 . . 121.4(2) ?
    C2 C3 H3 . . 119.3 ?
    C4 C3 H3 . . 119.3 ?
    C5 C4 C3 . . 119.2(2) ?
    C5 C4 H4 . . 120.4 ?
    C3 C4 H4 . . 120.4 ?
    C4 C5 C6 . . 121.1(2) ?
    C4 C5 H5 . . 119.4 ?
    C6 C5 H5 . . 119.4 ?
    C5 C6 C1 . . 119.3(2) ?
    C5 C6 C7 . . 123.4(2) ?
    C1 C6 C7 . . 117.3(2) ?
    C8 C7 C6 . . 119.7(2) ?
    C8 C7 H7 . . 120.1 ?
    C6 C7 H7 . . 120.1 ?
    C7 C8 C9 . . 119.2(2) ?
    C7 C8 H8 . . 120.4 ?
    C9 C8 H8 . . 120.4 ?
    N1 C9 C8 . . 123.7(2) ?
    N1 C9 C10 . . 115.7(2) ?
    C8 C9 C10 . . 120.6(2) ?
    N2 C10 C9 . . 120.8(2) ?
    N2 C10 H10 . . 123.5(12) ?
    C9 C10 H10 . . 115.7(12) ?
    C16 C11 C12 . . 117.6(2) ?
    C16 C11 N2 . . 126.8(2) ?
    C12 C11 N2 . . 115.6(2) ?
    C13 C12 C11 . . 121.7(2) ?
    C13 C12 H12 . . 119.1 ?
    C11 C12 H12 . . 119.1 ?
    C12 C13 C14 . . 120.1(2) ?
    C12 C13 H13 . . 119.9 ?
    C14 C13 H13 . . 119.9 ?
    N3 C14 C13 . . 122.8(2) ?
    N3 C14 C15 . . 118.8(2) ?
    C13 C14 C15 . . 118.4(2) ?
    C16 C15 C14 . . 120.8(2) ?
    C16 C15 H15 . . 119.6 ?
    C14 C15 H15 . . 119.6 ?
    C15 C16 C11 . . 121.4(2) ?
    C15 C16 H16 . . 119.3 ?
    C11 C16 H16 . . 119.3 ?
    C18 C17 C22 . . 118.9(2) ?
    C18 C17 N3 . . 122.6(2) ?
    C22 C17 N3 . . 118.5(2) ?
    C19 C18 C17 . . 120.3(2) ?
    C19 C18 H18 . . 119.9 ?
    C17 C18 H18 . . 119.9 ?
    C18 C19 C20 . . 121.0(3) ?
    C18 C19 H19 . . 119.5 ?
    C20 C19 H19 . . 119.5 ?
    C19 C20 C21 . . 118.9(3) ?
    C19 C20 H20 . . 120.6 ?
    C21 C20 H20 . . 120.6 ?
    C22 C21 C20 . . 120.6(3) ?
    C22 C21 H21 . . 119.7 ?
    C20 C21 H21 . . 119.7 ?
    C21 C22 C17 . . 120.4(3) ?
    C21 C22 H22 . . 119.8 ?
    C17 C22 H22 . . 119.8 ?
    C9 N1 C1 . . 117.0(2) ?
    C10 N2 C11 . . 121.4(2) ?
    C14 N3 C17 . . 128.1(2) ?
    C14 N3 H3N . . 115.3(16) ?
    C17 N3 H3N . . 116.5(16) ?
loop_
    _geom_torsion_atom_site_label_1
    _geom_torsion_atom_site_label_2
    _geom_torsion_atom_site_label_3
    _geom_torsion_atom_site_label_4
    _geom_torsion_site_symmetry_1
    _geom_torsion_site_symmetry_2
    _geom_torsion_site_symmetry_3
    _geom_torsion_site_symmetry_4
    _geom_torsion
    _geom_torsion_publ_flag
    N1 C1 C2 C3 . . . . 177.5(2) ?
    C6 C1 C2 C3 . . . . -0.7(3) ?
    C1 C2 C3 C4 . . . . 0.0(4) ?
    C2 C3 C4 C5 . . . . 0.3(4) ?
    C3 C4 C5 C6 . . . . 0.2(4) ?
    C4 C5 C6 C1 . . . . -0.9(3) ?
    C4 C5 C6 C7 . . . . 179.2(2) ?
    N1 C1 C6 C5 . . . . -177.0(2) ?
    C2 C1 C6 C5 . . . . 1.1(3) ?
    N1 C1 C6 C7 . . . . 2.9(3) ?
    C2 C1 C6 C7 . . . . -179.0(2) ?
    C5 C6 C7 C8 . . . . 177.9(2) ?
    C1 C6 C7 C8 . . . . -2.0(3) ?
    C6 C7 C8 C9 . . . . -1.0(3) ?
    C7 C8 C9 N1 . . . . 3.7(3) ?
    C7 C8 C9 C10 . . . . -176.3(2) ?
    N1 C9 C10 N2 . . . . -171.1(2) ?
    C8 C9 C10 N2 . . . . 8.9(3) ?
    C16 C11 C12 C13 . . . . -1.5(3) ?
    N2 C11 C12 C13 . . . . 179.6(2) ?
    C11 C12 C13 C14 . . . . -0.5(3) ?
    C12 C13 C14 N3 . . . . 178.6(2) ?
    C12 C13 C14 C15 . . . . 1.8(3) ?
    N3 C14 C15 C16 . . . . -178.0(2) ?
    C13 C14 C15 C16 . . . . -1.1(3) ?
    C14 C15 C16 C11 . . . . -1.0(3) ?
    C12 C11 C16 C15 . . . . 2.2(3) ?
    N2 C11 C16 C15 . . . . -179.0(2) ?
    C22 C17 C18 C19 . . . . 0.5(3) ?
    N3 C17 C18 C19 . . . . 177.8(2) ?
    C17 C18 C19 C20 . . . . 0.1(4) ?
    C18 C19 C20 C21 . . . . -1.0(4) ?
    C19 C20 C21 C22 . . . . 1.4(4) ?
    C20 C21 C22 C17 . . . . -0.8(4) ?
    C18 C17 C22 C21 . . . . -0.1(3) ?
    N3 C17 C22 C21 . . . . -177.5(2) ?
    C8 C9 N1 C1 . . . . -2.9(3) ?
    C10 C9 N1 C1 . . . . 177.1(2) ?
    C6 C1 N1 C9 . . . . -0.5(3) ?
    C2 C1 N1 C9 . . . . -178.6(2) ?
    C9 C10 N2 C11 . . . . 179.2(2) ?
    C16 C11 N2 C10 . . . . 0.0(3) ?
    C12 C11 N2 C10 . . . . 178.8(2) ?
    C13 C14 N3 C17 . . . . 22.2(4) ?
    C15 C14 N3 C17 . . . . -161.0(2) ?
    C18 C17 N3 C14 . . . . 29.4(4) ?
    C22 C17 N3 C14 . . . . -153.2(2) ?
loop_
    _geom_hbond_atom_site_label_D
    _geom_hbond_atom_site_label_H
    _geom_hbond_atom_site_label_A
    _geom_hbond_site_symmetry_A
    _geom_hbond_distance_DH
    _geom_hbond_distance_HA
    _geom_hbond_distance_DA
    _geom_hbond_angle_DHA
    C7 H7 Cg3 2_645 0.93 2.61 3.430(2) 148
    C12 H12 Cg1 2_645 0.93 2.79 3.536(2) 138
    C13 H13 Cg2 2_645 0.93 2.71 3.508(3) 145
_iucr_refine_instructions_details
;
TITL 29mayd in P2(1)/c
CELL  0.71073  17.5951   7.3348  12.5712   90.000   99.769   90.000
ZERR     4.00   0.0022   0.0008   0.0018    0.000    0.006    0.000
LATT   1
SYMM  - X, 1/2 + Y, 1/2 - Z
SFAC  C    H    N
UNIT  88   68   12
MERG   2
OMIT    -3.00  51.00
FMAP   2
PLAN    5
SIZE     0.15   0.21   0.29
ACTA
BOND   $H
CONF
WGHT     0.03300
L.S.  10
TEMP     0.00
FVAR     0.14969
C1    1    0.254150    0.276444    0.163052    11.00000    0.01459    0.01614 =
        0.01417    0.00241    0.00398   -0.00337
C2    1    0.185603    0.378538    0.157927    11.00000    0.02142    0.01758 =
        0.01756    0.00033    0.00517   -0.00465
AFIX   43
H2    2    0.177092    0.446404    0.217283    11.00000   -1.20000
AFIX    0
C3    1    0.131890    0.377656    0.065992    11.00000    0.01737    0.02215 =
        0.02261    0.00233    0.00214    0.00178
AFIX   43
H3    2    0.086938    0.445385    0.063486    11.00000   -1.20000
AFIX    0
C4    1    0.143012    0.276570   -0.025063    11.00000    0.01900    0.02250 =
        0.02034    0.00318   -0.00382   -0.00680
AFIX   43
H4    2    0.105919    0.277718   -0.087301    11.00000   -1.20000
AFIX    0
C5    1    0.208842    0.176728   -0.021126    11.00000    0.02704    0.01821 =
        0.01723   -0.00166    0.00413   -0.00564
AFIX   43
H5    2    0.216440    0.109977   -0.081339    11.00000   -1.20000
AFIX    0
C6    1    0.265375    0.173029    0.072377    11.00000    0.01676    0.01459 =
        0.01541    0.00199    0.00365   -0.00475
C7    1    0.333994    0.070396    0.081088    11.00000    0.02361    0.01518 =
        0.01408   -0.00061    0.00634   -0.00308
AFIX   43
H7    2    0.342924   -0.002690    0.024025    11.00000   -1.20000
AFIX    0
C8    1    0.386763    0.078737    0.172812    11.00000    0.01891    0.01513 =
        0.02002    0.00195    0.00857    0.00229
AFIX   43
H8    2    0.431788    0.010133    0.179814    11.00000   -1.20000
AFIX    0
C9    1    0.372585    0.192901    0.257712    11.00000    0.01567    0.01380 =
        0.01833    0.00271    0.00453   -0.00326
C10   1    0.430428    0.213671    0.355375    11.00000    0.01946    0.01232 =
        0.01804   -0.00134    0.00558   -0.00020
C11   1    0.554861    0.169191    0.453677    11.00000    0.01319    0.01322 =
        0.01586    0.00221    0.00455   -0.00236
C12   1    0.625783    0.088316    0.449305    11.00000    0.02271    0.01326 =
        0.01822   -0.00130    0.00455    0.00103
AFIX   43
H12   2    0.632461    0.025198    0.387395    11.00000   -1.20000
AFIX    0
C13   1    0.686521    0.099298    0.534473    11.00000    0.01409    0.01675 =
        0.02356    0.00182    0.00272    0.00533
AFIX   43
H13   2    0.733201    0.043185    0.529582    11.00000   -1.20000
AFIX    0
C14   1    0.678033    0.194175    0.627632    11.00000    0.01799    0.01555 =
        0.01340    0.00409    0.00067   -0.00293
C15   1    0.606596    0.272326    0.633380    11.00000    0.02342    0.01437 =
        0.01761   -0.00130    0.00582   -0.00122
AFIX   43
H15   2    0.599591    0.334513    0.695458    11.00000   -1.20000
AFIX    0
C16   1    0.546372    0.258530    0.548329    11.00000    0.01598    0.02054 =
        0.01896   -0.00054    0.00687   -0.00056
AFIX   43
H16   2    0.498999    0.310092    0.554341    11.00000   -1.20000
AFIX    0
C17   1    0.816141    0.184827    0.720576    11.00000    0.01580    0.01314 =
        0.01805   -0.00154    0.00073   -0.00231
C18   1    0.852383    0.225600    0.633750    11.00000    0.01892    0.01846 =
        0.02055    0.00011    0.00117   -0.00187
AFIX   43
H18   2    0.823388    0.265330    0.569106    11.00000   -1.20000
AFIX    0
C19   1    0.931174    0.207483    0.642877    11.00000    0.02480    0.02961 =
        0.02058   -0.00379    0.00702   -0.00706
AFIX   43
H19   2    0.954840    0.235367    0.584135    11.00000   -1.20000
AFIX    0
C20   1    0.975485    0.148614    0.737819    11.00000    0.01764    0.03501 =
        0.03334   -0.00602    0.00444   -0.00279
AFIX   43
H20   2    1.028536    0.134885    0.743076    11.00000   -1.20000
AFIX    0
C21   1    0.939640    0.110320    0.825145    11.00000    0.02472    0.03189 =
        0.02536   -0.00064   -0.00309    0.00116
AFIX   43
H21   2    0.969006    0.073059    0.890080    11.00000   -1.20000
AFIX    0
C22   1    0.860746    0.126950    0.816680    11.00000    0.02085    0.02123 =
        0.02101    0.00219    0.00300   -0.00249
AFIX   43
H22   2    0.837243    0.099286    0.875607    11.00000   -1.20000
AFIX    0
N1    3    0.308019    0.286830    0.255706    11.00000    0.01393    0.01508 =
        0.01899    0.00258    0.00260   -0.00022
N2    3    0.498049    0.148158    0.360309    11.00000    0.01523    0.01567 =
        0.01792    0.00250    0.00046   -0.00143
N3    3    0.736532    0.206733    0.716877    11.00000    0.01852    0.03013 =
        0.01368   -0.00323    0.00411    0.00017
H3N3  2    0.721167    0.232631    0.778797    11.00000    0.03375
H10   2    0.413454    0.283925    0.415563    11.00000    0.01610
HKLF 4  1.0  1.00  0.00  0.00  0.00  1.00  0.00  0.00  0.00  1.00
END
;
