# Supplementary material for: Crystal structure of N 1-phenyl-N 4-[(quinolin-2-yl)methyl­idene]benzene-1,4-di­amine
Source: Acta Crystallogr Sect E Struct Rep Online. 2014 Aug 1;70(Pt 9):o905–6. doi: 10.1107/S1600536814016006 (PMC4186095; doi:10.1107/S1600536814016006)
Supplement: Supplementary file 2 [file e-70-0o905-Isup2.hkl]

#
# h,k,l, Fc-squared, Fo-squared, sigma(Fo-squared) and status flag
#
data_I
_shelx_title ' 29mayd in P2(1)/c'
_shelx_refln_list_code          4
_shelx_F_calc_maximum      204.46
_exptl_crystal_F_000       680.00
_reflns_d_resolution_high  0.8256
 
loop_
 _symmetry_equiv_pos_as_xyz
 'x, y, z'
 '-x, y+1/2, -z+1/2'
 '-x, -y, -z'
 'x, -y-1/2, z-1/2'
 
_cell_length_a    17.5951
_cell_length_b     7.3348
_cell_length_c    12.5712
_cell_angle_alpha  90.000
_cell_angle_beta   99.769
_cell_angle_gamma  90.000
 
_shelx_F_squared_multiplier     1.000
 
loop_
 _refln_index_h
 _refln_index_k
 _refln_index_l
 _refln_F_squared_calc
 _refln_F_squared_meas
 _refln_F_squared_sigma
 _refln_observed_status
   2   0   0     3459.80     3066.80     96.41 o
   3   0   0        1.41       13.50      6.25 o
   4   0   0     2170.38     1998.97     74.32 o
   5   0   0        0.88        9.37      8.48 o
   6   0   0      943.48      963.46     27.45 o
   7   0   0      894.03      871.90     26.82 o
   8   0   0        4.77        7.31      9.82 o
   9   0   0     1825.68     1943.57     53.34 o
  10   0   0      598.03      658.39     27.73 o
  11   0   0      258.85      292.80     32.14 o
  12   0   0       34.43       12.05     24.10 o
  13   0   0       71.32       60.26     29.46 o
  14   0   0       30.66       86.14     35.26 o
  15   0   0      497.25      542.30     53.56 o
  16   0   0     2857.80     2808.81    120.51 o
  17   0   0     2969.62     2775.78    122.30 o
  18   0   0       34.68       24.55     51.33 o
  19   0   0       24.20      -49.54     54.90 o
  20   0   0        0.28      -37.05     63.38 o
  21   0   0       85.93      167.82     79.00 o
   1   1   0       34.38       34.17      2.68 o
   2   1   0      196.02      189.52      4.42 o
   3   1   0     5055.14     5031.96     66.86 o
   4   1   0      452.24      397.76      9.90 o
   5   1   0      922.21      876.23     16.00 o
   6   1   0        1.56       -1.15      4.41 o
   7   1   0     2167.56     2204.43     38.66 o
   8   1   0      191.06      210.38     10.39 o
   9   1   0       29.85       21.55      9.50 o
  10   1   0      308.02      310.90     20.89 o
  11   1   0      185.39      211.61     16.37 o
  12   1   0       70.56       72.89     27.45 o
  13   1   0       24.52       31.79     20.25 o
  14   1   0      115.73      122.43     23.36 o
  15   1   0      116.00       87.35     36.82 o
  16   1   0      421.85      446.23     37.55 o
  17   1   0      309.39      347.10     38.50 o
  18   1   0      321.24      374.68     86.81 o
  19   1   0       21.69        4.80     38.65 o
  20   1   0        8.11       10.04     42.61 o
   0   2   0    37887.58    39058.84    844.26 o
   1   2   0      367.94      340.98      9.48 o
   2   2   0      666.58      637.53     11.87 o
   3   2   0     1538.46     1522.77     22.75 o
   4   2   0      658.06      629.28     11.73 o
   5   2   0       88.87       88.82      5.61 o
   6   2   0      477.25      498.87     17.69 o
   7   2   0     2008.30     2159.01     35.96 o
   8   2   0       50.31       48.24      8.98 o
   9   2   0      217.28      240.18     14.66 o
  10   2   0      361.41      378.54     23.26 o
  11   2   0        1.21      -32.99     23.66 o
  12   2   0        7.92       12.84     18.65 o
  13   2   0       34.91       14.16     36.38 o
  14   2   0        2.25      -26.02     23.66 o
  15   2   0       79.40       14.68     27.45 o
  16   2   0      306.11      293.36     34.93 o
  17   2   0      626.87      588.84     89.49 o
  18   2   0      123.62       81.35     39.12 o
  19   2   0       20.23      124.80     43.43 o
  20   2   0      125.93      123.55     47.46 o
   1   3   0       34.15       34.92      5.01 o
   2   3   0       62.82       69.42      6.94 o
   3   3   0      125.50      134.49      6.76 o
   4   3   0      984.12      976.71     28.02 o
   5   3   0       49.77       57.55      7.33 o
   6   3   0       50.21       57.36      6.45 o
   7   3   0       21.61       31.58      7.53 o
   8   3   0       91.39       97.32     10.53 o
   9   3   0       14.81       11.89     10.25 o
  10   3   0      301.54      309.73     17.58 o
  11   3   0        0.24      -14.80     13.11 o
  12   3   0       27.90       51.13     15.63 o
  13   3   0      253.43      226.15     19.36 o
  14   3   0      279.84      245.70     31.04 o
  15   3   0       19.21       -3.44     27.66 o
  16   3   0      493.82      553.61     41.17 o
  17   3   0      830.73      926.39    162.02 o
  18   3   0      445.89      521.09     48.04 o
  19   3   0       70.12       71.41     67.40 o
   0   4   0      158.64      176.61     13.09 o
   1   4   0      461.78      459.31     13.63 o
   2   4   0      185.25      182.13      9.21 o
   3   4   0       78.68       76.24      7.19 o
   4   4   0        8.37        4.05      6.19 o
   5   4   0        0.97        4.74      6.81 o
   6   4   0     1003.13     1028.35     22.83 o
   7   4   0      484.15      502.27     17.70 o
   8   4   0       38.07       37.11      9.48 o
   9   4   0       39.37       33.23     21.19 o
  10   4   0      328.38      312.88     18.31 o
  11   4   0      150.30      158.07     16.69 o
  12   4   0      106.88      108.77     22.32 o
  13   4   0      229.32      230.51     27.58 o
  14   4   0       28.06       31.92     36.82 o
  15   4   0        8.68       23.54     30.60 o
  16   4   0      186.56      196.84     61.59 o
  17   4   0        0.16      -39.28     49.54 o
  18   4   0       12.55       51.33     67.84 o
   1   5   0        0.05      -11.69     10.93 o
   2   5   0       26.70       28.23      8.45 o
   3   5   0       64.54       59.33      9.17 o
   4   5   0      160.87      168.80     10.94 o
   5   5   0        7.29       -5.20      8.42 o
   6   5   0       29.86       16.45     13.38 o
   7   5   0      181.49      200.75     12.27 o
   8   5   0       26.13       25.99     10.43 o
   9   5   0        3.82        9.51     17.27 o
  10   5   0      403.53      350.42     35.04 o
  11   5   0      143.35      143.25     20.99 o
  12   5   0        1.54       17.85     38.83 o
  13   5   0       54.71       34.37     53.11 o
  14   5   0       60.23       91.05     58.47 o
  15   5   0        2.54      -22.76     58.47 o
  16   5   0       11.38       -3.12     58.47 o
  17   5   0       45.21       25.89     70.52 o
   0   6   0      102.42      140.10     19.05 o
   1   6   0       27.51       30.65     14.37 o
   2   6   0        6.66       17.52     11.63 o
   3   6   0      278.10      288.40     16.34 o
   4   6   0     1021.49      972.68     25.75 o
   5   6   0        0.28      -13.66     11.91 o
   6   6   0        5.05      -16.75     13.68 o
   7   6   0       37.57       37.88     17.34 o
   8   6   0        9.52       16.90     30.14 o
   9   6   0       18.52       17.88     32.95 o
  10   6   0       72.05       76.77     60.93 o
  11   6   0       74.03       56.24     51.33 o
  12   6   0        5.42        0.00     54.90 o
  13   6   0      645.21      595.86     77.66 o
  14   6   0       97.25      110.25     67.84 o
  15   6   0       58.85       94.62     73.65 o
   1   7   0       38.50       38.90     34.72 o
   2   7   0      139.69      190.11     23.14 o
   3   7   0       22.93       30.98     21.42 o
   4   7   0       70.85       22.11     32.03 o
   5   7   0        4.85       12.91     46.87 o
   6   7   0       31.34       33.34     34.68 o
   7   7   0      100.70      116.96     45.97 o
   8   7   0        5.11      -34.42     37.94 o
   9   7   0       53.28       13.52     37.67 o
  10   7   0       33.04       42.74     58.69 o
  11   7   0       55.61       76.32     62.49 o
  12   7   0      140.30      178.09     74.54 o
   0   8   0      113.04      175.50     42.25 o
   1   8   0      206.76      251.22     35.55 o
   2   8   0      194.10      264.83     35.06 o
   3   8   0      425.79      470.24     42.64 o
   4   8   0        0.50       10.90     42.54 o
   5   8   0       40.44       25.24     44.17 o
   6   8   0       13.38        3.27     46.58 o
   7   8   0      170.40      148.56     50.35 o
   8   8   0       49.23        3.95     49.40 o
   9   8   0        9.17       31.08     49.13 o
 -21   1   1       23.00       98.13     50.88 o
 -20   1   1        2.79        7.60     43.61 o
 -19   1   1      109.87      158.06     51.78 o
 -18   1   1       14.10       39.23     44.86 o
 -17   1   1       22.96        2.79     29.38 o
 -16   1   1       98.14      105.69     29.74 o
 -15   1   1      232.94      248.90     30.36 o
 -14   1   1       17.50       -0.70     21.80 o
 -13   1   1       20.94       31.84     20.14 o
 -12   1   1        6.60       14.88     25.22 o
 -11   1   1       58.47       85.02     16.25 o
 -10   1   1       21.91       31.18     13.87 o
  -9   1   1      319.81      316.80     13.84 o
  -8   1   1      148.57      153.16     10.12 o
  -7   1   1       75.79       68.87      7.38 o
  -6   1   1       14.04       14.54      4.63 o
  -5   1   1      659.30      660.52     13.81 o
  -4   1   1     1849.84     1838.34     30.79 o
  -3   1   1     2591.88     2485.06     41.56 o
  -2   1   1      337.28      319.66      8.33 o
  -1   1   1     2733.95     2499.74     66.30 o
   0   1   1     1217.24     1164.42     22.41 o
   1   1   1      625.79      487.11     32.79 o
   2   1   1        8.42       11.78      3.20 o
   3   1   1      220.24      200.83      5.88 o
   4   1   1      307.37      290.27      7.78 o
   5   1   1      134.61      137.65      6.86 o
   6   1   1      447.70      414.39     14.04 o
   7   1   1      230.19      229.03     11.19 o
   8   1   1      294.69      308.32     12.14 o
   9   1   1      111.16      124.11     11.18 o
  10   1   1       37.64       48.56     13.11 o
  11   1   1       34.51       34.25     17.63 o
  12   1   1      150.85      164.66     21.45 o
  13   1   1       36.86       52.03     23.21 o
  14   1   1        7.32        7.85     24.74 o
  15   1   1      158.81      193.48     30.44 o
  16   1   1      966.93     1016.22     51.44 o
  17   1   1        8.28       44.86     32.14 o
  18   1   1      184.21      186.63     38.80 o
  19   1   1       49.92       34.16     39.29 o
  20   1   1       10.75      -46.59     44.02 o
 -20   2   1       62.21       77.22     47.97 o
 -19   2   1       32.62       23.21     45.08 o
 -18   2   1     1685.87     1538.46     67.99 o
 -17   2   1        6.27      -16.29     28.72 o
 -16   2   1      313.95      312.33     35.36 o
 -15   2   1       42.36       41.76     27.64 o
 -14   2   1       17.44       24.17     21.45 o
 -13   2   1        4.55       18.08     19.88 o
 -12   2   1       10.56        2.25     14.39 o
 -11   2   1       20.54       -2.84     11.42 o
 -10   2   1      254.05      259.76     15.36 o
  -9   2   1      122.05      126.77     12.72 o
  -8   2   1     3755.16     4215.26     80.07 o
  -7   2   1     1535.17     1521.49     26.29 o
  -6   2   1     1225.71     1242.50     21.80 o
  -5   2   1       16.09       23.67      4.76 o
  -4   2   1     1845.00     1854.55     30.58 o
  -3   2   1     1399.49     1339.04     27.02 o
  -2   2   1    14078.62    14884.69    194.28 o
  -1   2   1    26550.34    27463.37    432.38 o
   0   2   1     4021.44     4034.51     64.21 o
   1   2   1     4722.73     4849.19     76.99 o
   2   2   1     1446.71     1389.62     22.79 o
   3   2   1      234.67      249.73     10.15 o
   4   2   1       66.41       71.72      5.37 o
   5   2   1      296.54      306.33      9.24 o
   6   2   1       49.39       62.38      6.29 o
   7   2   1      183.61      191.01      9.89 o
   8   2   1      425.72      459.14     18.39 o
   9   2   1      232.84      205.80     32.73 o
  10   2   1      151.19      175.28     15.26 o
  11   2   1       79.44       99.07     15.59 o
  12   2   1       17.39       47.75     21.22 o
  13   2   1       34.47       59.96     22.98 o
  14   2   1      440.22      481.57     49.77 o
  15   2   1      636.32      650.72     65.84 o
  16   2   1       46.61       75.14     29.18 o
  17   2   1      286.52      345.62     40.27 o
  18   2   1       19.43       20.59     38.82 o
  19   2   1      106.10      164.33     46.66 o
  20   2   1      243.37      273.63     51.73 o
 -19   3   1      550.97      490.97     79.45 o
 -18   3   1       81.20      116.09     39.14 o
 -17   3   1      251.97      273.88     36.76 o
 -16   3   1      140.80      134.19     32.25 o
 -15   3   1      197.36      156.97     50.21 o
 -14   3   1       39.00       62.89     19.01 o
 -13   3   1        3.98       35.50     16.41 o
 -12   3   1        1.02       -3.00     22.44 o
 -11   3   1        0.05        9.22     15.50 o
 -10   3   1        0.47       23.18     10.40 o
  -9   3   1       89.39       70.98      9.25 o
  -8   3   1      654.26      669.27     19.10 o
  -7   3   1       63.92       68.87      9.05 o
  -6   3   1      174.12      176.54      7.21 o
  -5   3   1      662.29      691.40     22.64 o
  -4   3   1      879.12      903.01     23.49 o
  -3   3   1      574.46      582.75     11.86 o
  -2   3   1       35.36       38.33      5.62 o
  -1   3   1     2169.43     2200.12     34.60 o
   0   3   1     1575.19     1532.67     27.48 o
   1   3   1      308.45      296.20     11.41 o
   2   3   1     1814.20     1876.19     34.58 o
   3   3   1       18.65       19.15      5.57 o
   4   3   1       11.70        9.01      5.57 o
   5   3   1      317.09      325.49     13.51 o
   6   3   1     1019.69     1177.74     23.17 o
   7   3   1      267.22      274.02     13.31 o
   8   3   1       23.59       11.36      9.29 o
   9   3   1      758.37      741.94     24.46 o
  10   3   1      457.01      486.01     39.99 o
  11   3   1      375.46      381.77     22.39 o
  12   3   1      280.83      321.48     32.43 o
  13   3   1        0.08      -11.92     22.84 o
  14   3   1        5.35       -4.11     26.03 o
  15   3   1       12.94       21.56     28.85 o
  16   3   1      676.82      700.14     50.13 o
  17   3   1       24.85       53.23     34.53 o
  18   3   1       84.00      106.79     39.44 o
  19   3   1        6.23       51.48     44.91 o
 -18   4   1       70.34      107.12     70.08 o
 -17   4   1       42.44       83.47     59.36 o
 -16   4   1       76.34       49.10     48.20 o
 -15   4   1      267.05      233.44     58.02 o
 -14   4   1      597.85      587.41     39.08 o
 -13   4   1        2.58       16.68     20.84 o
 -12   4   1      259.36      249.27     17.39 o
 -11   4   1       80.04       87.23     12.39 o
 -10   4   1        3.28       -0.22      9.78 o
  -9   4   1      106.95      115.25     11.28 o
  -8   4   1      234.24      220.73     27.40 o
  -7   4   1      265.89      300.04     28.79 o
  -6   4   1       48.41       56.29     14.58 o
  -5   4   1      373.06      347.83     23.38 o
  -4   4   1        7.88        7.98      4.71 o
  -3   4   1       20.61       15.57      5.28 o
  -2   4   1       47.76       46.77      6.69 o
  -1   4   1      436.87      414.78     12.10 o
   0   4   1     1057.35     1060.95     22.14 o
   1   4   1      279.72      270.00     13.72 o
   2   4   1     4304.42     4442.48     76.30 o
   3   4   1     1352.37     1424.31     43.65 o
   4   4   1      102.05      116.11      9.42 o
   5   4   1     1236.30     1327.52     28.93 o
   6   4   1      214.19      240.60     13.23 o
   7   4   1       42.92       47.60     10.64 o
   8   4   1       76.52       90.19     11.91 o
   9   4   1       57.70       61.60     12.35 o
  10   4   1       16.04       31.29     14.67 o
  11   4   1        7.42       34.11     16.98 o
  12   4   1        3.24        1.66     18.57 o
  13   4   1      141.27      146.24     28.64 o
  14   4   1      150.44      121.65     31.86 o
  15   4   1       90.11      110.66     52.67 o
  16   4   1       16.41        6.82     40.62 o
  17   4   1        0.06       12.05     62.49 o
  18   4   1       68.97      188.80     72.75 o
 -17   5   1      167.86      250.84     80.79 o
 -16   5   1        0.08      -37.05     60.70 o
 -15   5   1        3.31       26.33     59.81 o
 -14   5   1      168.62      218.71     60.26 o
 -13   5   1       17.34       13.84     42.85 o
 -12   5   1      108.57      104.89     52.22 o
 -11   5   1       16.91       63.38     45.97 o
 -10   5   1       61.78       49.54     41.96 o
  -9   5   1        1.62       -7.59     21.87 o
  -8   5   1       79.74       80.97     20.26 o
  -7   5   1       39.59       12.23     33.48 o
  -6   5   1       75.89      102.66     19.14 o
  -5   5   1       24.29       32.18      6.44 o
  -4   5   1      127.85      129.56      8.88 o
  -3   5   1        0.39       -5.10      7.30 o
  -2   5   1        3.75        2.53      7.57 o
  -1   5   1       28.74       42.73      8.29 o
   0   5   1       34.73       38.92     10.84 o
   1   5   1      509.79      433.55     24.48 o
   2   5   1      454.40      454.94     16.70 o
   3   5   1       19.18       36.28     10.57 o
   4   5   1      373.62      368.94     17.20 o
   5   5   1      122.90      121.15     21.13 o
   6   5   1        0.72      -13.94     10.64 o
   7   5   1      104.82      123.21     13.33 o
   8   5   1       71.89       67.61     13.10 o
   9   5   1       42.04       22.35     14.41 o
  10   5   1     1174.54     1070.85     37.79 o
  11   5   1      255.82      269.95     29.24 o
  12   5   1     1325.56     1220.29     62.49 o
  13   5   1        0.21      -27.23     49.99 o
  14   5   1        0.70      -33.03     54.01 o
  15   5   1       22.92      -28.57     58.47 o
  16   5   1        5.62       81.68     67.40 o
  17   5   1       53.87       16.51     58.47 o
 -15   6   1        1.93      -14.73     65.17 o
 -14   6   1      369.44      297.71     70.08 o
 -13   6   1        0.67        8.48     56.69 o
 -12   6   1      201.51      188.80     62.49 o
 -11   6   1       27.07      -28.57     49.99 o
 -10   6   1       11.02       69.63     51.33 o
  -9   6   1       13.96      -20.53     41.06 o
  -8   6   1       75.83       70.28     39.72 o
  -7   6   1       34.05      -10.38     20.75 o
  -6   6   1       15.08       29.20     20.54 o
  -5   6   1     1096.51     1088.32     25.20 o
  -4   6   1      910.29      915.27     24.06 o
  -3   6   1        2.23       13.89     14.78 o
  -2   6   1       13.52        2.53     29.60 o
  -1   6   1       69.26       59.46     13.53 o
   0   6   1        0.38       11.74     13.38 o
   1   6   1      154.72      170.59     13.94 o
   2   6   1     1277.86     1235.17     32.79 o
   3   6   1       27.50       34.21     13.72 o
   4   6   1      311.08      310.83     19.24 o
   5   6   1      282.36      292.72     18.20 o
   6   6   1        0.11       -7.24     16.13 o
   7   6   1      105.49       87.75     18.00 o
   8   6   1        1.56       13.28     18.09 o
   9   6   1       21.80       36.85     32.15 o
  10   6   1       34.77       21.02     35.18 o
  11   6   1        1.81       12.97     35.48 o
  12   6   1      307.48      303.96     58.92 o
  13   6   1       13.19       51.33     65.61 o
  14   6   1       33.50        6.25     65.61 o
  15   6   1        0.29      -53.56     65.61 o
 -13   7   1      146.46      116.49     70.08 o
 -12   7   1       23.46       93.73     66.06 o
 -11   7   1       94.26       33.03     62.93 o
 -10   7   1       33.76       41.06     61.59 o
  -9   7   1        3.45      -17.99     53.78 o
  -8   7   1       22.85      -42.93     35.80 o
  -7   7   1       85.75       87.93     55.35 o
  -6   7   1      113.26       83.19     29.05 o
  -5   7   1       10.31       33.21     23.45 o
  -4   7   1       11.51       17.15     31.24 o
  -3   7   1       51.35       28.50     17.76 o
  -2   7   1       70.14       57.30     20.66 o
  -1   7   1        8.82       19.36     23.18 o
   0   7   1       34.93       40.98     18.45 o
   1   7   1      397.34      438.64     25.33 o
   2   7   1      135.88      160.69     31.18 o
   3   7   1      100.72       73.16     20.66 o
   4   7   1      134.41      167.18     21.88 o
   5   7   1       61.49       18.20     33.68 o
   6   7   1        2.90       -3.42     79.45 o
   7   7   1       69.49       97.88     37.18 o
   8   7   1       14.98      -28.40     37.49 o
   9   7   1       32.00       33.74     39.08 o
  10   7   1      316.25      285.58     48.87 o
  11   7   1      132.28       93.80     48.32 o
  12   7   1       48.39      -37.05     70.08 o
  -9   8   1       71.02      125.43     72.53 o
  -8   8   1       49.37       35.80     49.16 o
  -7   8   1       17.62       45.03     43.55 o
  -6   8   1       81.76      153.37     49.82 o
  -5   8   1     1576.49     1692.52    132.56 o
  -4   8   1     1004.29     1135.93    113.82 o
  -3   8   1       21.28      -27.95    101.10 o
  -2   8   1      266.89      244.81     30.69 o
  -1   8   1        7.49       40.75     27.16 o
   0   8   1       89.57      128.89     29.96 o
   1   8   1       50.71       95.05     33.80 o
   2   8   1       51.66       37.54     32.94 o
   3   8   1        6.34       -7.60     34.16 o
   4   8   1        1.19        1.41     35.68 o
   5   8   1       56.14       66.68     46.86 o
   6   8   1       17.23       59.79     45.50 o
   7   8   1       13.44       34.93     53.34 o
   8   8   1        1.02      -96.29     70.52 o
 -21   0   2        6.83        0.89     64.27 o
 -20   0   2        0.01      -49.10     62.93 o
 -19   0   2        2.05       24.10     57.13 o
 -18   0   2      445.50      438.31     60.70 o
 -17   0   2       45.52      107.57     46.87 o
 -16   0   2      166.53      186.57     41.06 o
 -15   0   2        8.77       37.05     35.26 o
 -14   0   2        5.21       38.39     31.69 o
 -13   0   2       14.87       49.10     27.67 o
 -12   0   2       36.22       30.35     26.78 o
 -11   0   2       79.10      112.48     25.44 o
 -10   0   2     1451.00     1600.29     46.71 o
  -9   0   2     9602.44    10247.50    325.38 o
  -8   0   2       98.78      104.44     10.40 o
  -7   0   2      628.29      633.24     21.75 o
  -6   0   2      507.34      499.73     17.35 o
  -5   0   2     1750.47     1650.60     40.87 o
  -4   0   2      170.21      164.55      8.93 o
  -3   0   2     5782.93     5374.37    119.62 o
  -2   0   2      482.78      434.69     13.09 o
  -1   0   2      938.30      818.59     21.15 o
   0   0   2      861.53      788.75     20.20 o
   1   0   2     3086.97     2631.65     60.28 o
   2   0   2      132.45      119.18      5.51 o
   3   0   2      395.06      373.72     11.21 o
   4   0   2      993.21      948.44     33.36 o
   5   0   2      120.48      113.64      8.53 o
   6   0   2      134.89      128.00     10.10 o
   7   0   2      718.27      711.50     44.63 o
   8   0   2       32.79       32.69     14.23 o
   9   0   2      371.37      364.66     30.35 o
  10   0   2        0.77       20.09     21.87 o
  11   0   2       44.04       57.13     27.67 o
  12   0   2     1122.57     1076.57     61.59 o
  13   0   2      223.92      241.47     38.83 o
  14   0   2      783.71      869.02     64.72 o
  15   0   2      611.40      599.88     58.92 o
  16   0   2      216.79      173.63     48.65 o
  17   0   2      151.54      151.76     53.56 o
  18   0   2       17.83       -4.02     53.56 o
  19   0   2        0.72      -59.36     55.35 o
  20   0   2      234.00      210.23     73.65 o
 -21   1   2        7.42       62.85     48.99 o
 -20   1   2        9.08       -6.90     39.45 o
 -19   1   2        7.45       73.59     52.22 o
 -18   1   2       68.01       69.32     36.45 o
 -17   1   2       13.80      -12.26     28.78 o
 -16   1   2      336.27      396.17     36.40 o
 -15   1   2       28.97       20.82     25.65 o
 -14   1   2       15.36       17.18     22.72 o
 -13   1   2       54.11       76.05     21.98 o
 -12   1   2       24.58        4.85     13.60 o
 -11   1   2      442.38      426.07     28.15 o
 -10   1   2      324.06      328.03     24.19 o
  -9   1   2     1701.14     1764.78     33.85 o
  -8   1   2      879.68      886.32     20.05 o
  -7   1   2      940.86      909.25     43.23 o
  -6   1   2      383.53      362.28     13.08 o
  -5   1   2        0.04        2.04      3.43 o
  -4   1   2       21.07       20.05      3.21 o
  -3   1   2     5034.54     4819.32     82.91 o
  -2   1   2    41804.72    43411.60    663.93 o
  -1   1   2        9.79        3.35      2.32 o
   0   1   2     8020.44     7710.24    101.30 o
   1   1   2     2993.97     2671.74     39.63 o
   2   1   2     1800.58     1716.87     29.62 o
   3   1   2       18.94       20.65      3.92 o
   4   1   2      232.20      254.54      7.93 o
   5   1   2        7.23        7.44      4.86 o
   6   1   2       41.27       45.95      6.93 o
   7   1   2       77.74       83.65      8.29 o
   8   1   2      782.28      822.11     29.51 o
   9   1   2       11.38        3.41     10.18 o
  10   1   2       22.27        7.85     14.02 o
  11   1   2        1.40      -15.22     22.32 o
  12   1   2      245.83      268.13     44.19 o
  13   1   2      288.59      288.09     35.71 o
  14   1   2     5467.62     5419.44    136.64 o
  15   1   2     3636.22     3515.45     98.43 o
  16   1   2      326.18      332.47     37.98 o
  17   1   2       69.30       51.02     34.53 o
  18   1   2        5.79       40.01     76.10 o
  19   1   2        0.10       48.79     44.41 o
  20   1   2       60.72      101.29     48.18 o
 -20   2   2      369.91      371.70     50.58 o
 -19   2   2      380.88      405.75     63.60 o
 -18   2   2      199.57      161.59     38.57 o
 -17   2   2        0.67        9.06     32.37 o
 -16   2   2      867.47      791.92     45.93 o
 -15   2   2       75.87       93.48     26.49 o
 -14   2   2       68.93       69.77     25.66 o
 -13   2   2      105.09      129.78     17.47 o
 -12   2   2       44.80       50.17     23.52 o
 -11   2   2        0.87        7.31     10.85 o
 -10   2   2      212.61      239.85     14.32 o
  -9   2   2      893.24      985.94     24.67 o
  -8   2   2      221.19      237.22     11.23 o
  -7   2   2      107.73      115.43      7.28 o
  -6   2   2      329.71      351.68      9.60 o
  -5   2   2     1739.38     1712.92     31.81 o
  -4   2   2       59.76       65.31      8.19 o
  -3   2   2    22186.73    23341.75    380.47 o
  -2   2   2     4365.43     4461.49     67.04 o
  -1   2   2     3522.96     3491.21     47.98 o
   0   2   2     1541.63     1478.78     30.54 o
   1   2   2     5602.07     5420.93     86.25 o
   2   2   2      724.15      698.93     18.22 o
   3   2   2      113.17      107.49      6.71 o
   4   2   2      215.96      197.00     10.25 o
   5   2   2       75.52       73.89      7.03 o
   6   2   2       21.92       39.65      7.30 o
   7   2   2      548.12      583.61     16.73 o
   8   2   2       10.58      -12.97     10.77 o
   9   2   2       26.34       31.57     12.59 o
  10   2   2       98.36       98.00     15.79 o
  11   2   2       51.59       19.62     17.98 o
  12   2   2      894.79      819.86     42.85 o
  13   2   2        0.02       13.84     24.76 o
  14   2   2      241.79      244.71     51.33 o
  15   2   2      104.72      121.57     29.09 o
  16   2   2        6.36       19.91     33.21 o
  17   2   2       15.49       14.07     33.17 o
  18   2   2       72.69       82.49     47.76 o
  19   2   2        0.28      -44.92     40.08 o
 -20   3   2      183.65      275.84     78.11 o
 -19   3   2        2.28      -41.96     64.72 o
 -18   3   2      126.81      201.75     64.27 o
 -17   3   2       52.42       94.17     34.81 o
 -16   3   2        0.36       66.39     30.24 o
 -15   3   2       80.72       95.48     31.47 o
 -14   3   2       29.52       50.32     24.06 o
 -13   3   2       43.50       28.65     15.25 o
 -12   3   2        1.90      -12.34     27.67 o
 -11   3   2       53.57       49.14     11.14 o
 -10   3   2        0.68       -1.64      8.74 o
  -9   3   2      575.58      575.86     20.07 o
  -8   3   2        7.98        6.08     12.98 o
  -7   3   2       56.58       43.29     14.73 o
  -6   3   2      968.75      918.57     43.74 o
  -5   3   2       40.15       28.94     11.59 o
  -4   3   2      735.99      748.47     21.78 o
  -3   3   2       90.18       83.95      9.68 o
  -2   3   2       88.41       86.34      5.10 o
  -1   3   2        0.47       -0.39      4.35 o
   0   3   2     1180.90     1148.09     20.76 o
   1   3   2      670.37      675.63     15.92 o
   2   3   2       78.97       67.66      7.15 o
   3   3   2      411.07      400.47     16.86 o
   4   3   2       17.99       24.06      6.51 o
   5   3   2      601.90      649.12     16.61 o
   6   3   2        7.78        2.40      9.71 o
   7   3   2      676.80      647.27     19.92 o
   8   3   2      886.67      918.35     27.32 o
   9   3   2      906.36      876.28     26.33 o
  10   3   2     1194.99     1273.53     39.42 o
  11   3   2       19.40       27.32     20.89 o
  12   3   2        6.07       -8.93     22.24 o
  13   3   2      385.96      402.57     36.15 o
  14   3   2        0.05       20.63     28.73 o
  15   3   2       58.84       85.52     43.74 o
  16   3   2       35.27       33.87     35.71 o
  17   3   2       16.95       45.50     39.84 o
  18   3   2      103.74      153.96     45.61 o
  19   3   2       46.99       44.63     51.33 o
 -19   4   2      323.55      376.26     83.47 o
 -18   4   2        4.52       53.11     64.72 o
 -17   4   2        2.72       16.51     55.79 o
 -16   4   2      866.71      762.35     74.54 o
 -15   4   2       77.33       78.11     52.67 o
 -14   4   2       34.17       16.34     29.01 o
 -13   4   2      236.47      245.51     22.32 o
 -12   4   2       69.86       47.31     18.30 o
 -11   4   2       46.74       50.02     11.05 o
 -10   4   2       16.67       44.19     24.55 o
  -9   4   2       93.20       88.82     23.21 o
  -8   4   2      278.78      320.47     33.48 o
  -7   4   2       43.23       54.01     19.19 o
  -6   4   2      288.05      286.70     22.84 o
  -5   4   2      819.10      798.23     35.26 o
  -4   4   2      300.21      297.89     22.08 o
  -3   4   2     4311.21     4209.21     63.68 o
  -2   4   2      335.20      339.17     11.14 o
  -1   4   2      399.30      390.64     12.18 o
   0   4   2       16.81       17.92      9.78 o
   1   4   2     3950.64     3970.20     61.19 o
   2   4   2     2350.60     2366.86     42.90 o
   3   4   2      450.99      466.55     15.47 o
   4   4   2      488.94      492.58     16.01 o
   5   4   2        4.18       -1.09      9.28 o
   6   4   2       45.48       52.92     10.92 o
   7   4   2        2.57        2.25     10.52 o
   8   4   2      316.58      335.60     19.58 o
   9   4   2        3.29       22.85     13.54 o
  10   4   2      186.66      177.80     17.49 o
  11   4   2       27.20       38.17     23.66 o
  12   4   2      109.31      108.96     28.53 o
  13   4   2      308.12      316.33     33.93 o
  14   4   2        0.86       -1.89     27.77 o
  15   4   2        0.00       35.05     33.66 o
  16   4   2       16.51       29.93     34.55 o
  17   4   2       13.37       29.01     67.84 o
  18   4   2       39.01      116.49     75.43 o
 -17   5   2       59.36       55.79     69.18 o
 -16   5   2       26.46      -12.94     62.93 o
 -15   5   2        0.00      -30.35     49.54 o
 -14   5   2        6.41       77.22     57.13 o
 -13   5   2      113.11       61.15     51.78 o
 -11   5   2        2.30        2.23     24.10 o
 -10   5   2        9.00       21.87     29.01 o
  -9   5   2        4.08       -6.25     23.66 o
  -8   5   2      282.23      273.61     34.37 o
  -7   5   2       46.34       53.73     22.54 o
  -6   5   2       75.09       77.64     18.68 o
  -5   5   2        0.53      -24.27     16.18 o
  -4   5   2        0.53       -1.21     36.82 o
  -3   5   2      100.87      109.50      9.13 o
  -2   5   2      316.78      300.41     14.24 o
  -1   5   2        1.00      -10.96      8.71 o
   0   5   2      804.16      805.39     29.30 o
   1   5   2     1128.91     1184.85     25.67 o
   2   5   2       98.12      107.56     12.91 o
   3   5   2       24.44       24.78     12.48 o
   4   5   2        1.11        1.49     12.02 o
   5   5   2      250.74      269.00     16.93 o
   6   5   2        2.99        0.70     12.94 o
   7   5   2      135.02      126.82     15.41 o
   8   5   2       24.40       28.07     14.81 o
   9   5   2      128.04      157.88     18.08 o
  10   5   2       35.88       60.82     21.75 o
  11   5   2      499.15      478.33     31.57 o
  12   5   2       18.63       12.85     30.80 o
  13   5   2       77.38       81.98     32.26 o
  14   5   2        3.23        7.14     56.24 o
  15   5   2       44.55       46.87     54.45 o
  16   5   2       20.58       79.45     70.97 o
 -15   6   2      149.21      161.57     71.86 o
 -14   6   2      144.08       64.27     57.13 o
 -13   6   2      156.53       74.09     65.17 o
 -12   6   2       18.93       66.50     58.92 o
 -10   6   2       12.07       -4.91     31.69 o
  -9   6   2       11.49       17.85     31.69 o
  -8   6   2       32.14       -0.19     23.61 o
  -7   6   2        0.07       -7.97     21.77 o
  -6   6   2     1600.48     1605.91     60.27 o
  -5   6   2      117.72      130.71     25.07 o
  -4   6   2        0.22       -3.82     13.95 o
  -3   6   2       17.55       24.74     15.98 o
  -2   6   2        1.68      -12.56     11.38 o
  -1   6   2       20.80        1.65     17.14 o
   0   6   2      105.74      114.18     14.85 o
   1   6   2       23.44        8.07     19.65 o
   2   6   2       80.48       64.48     16.37 o
   3   6   2       85.64      102.35     16.87 o
   4   6   2      576.12      573.71     25.87 o
   5   6   2      100.22      108.13     17.05 o
   6   6   2        1.41       14.17     18.65 o
   7   6   2        5.47       16.70     21.63 o
   8   6   2       66.71       83.95     21.38 o
   9   6   2        0.02      -12.33     24.76 o
  10   6   2        1.26      -17.08     32.09 o
  11   6   2       20.53       29.72     33.57 o
  12   6   2        8.79       12.50     55.79 o
  13   6   2        6.37      -46.42     58.02 o
  14   6   2        1.88      -54.90     62.04 o
 -13   7   2      242.42      322.26     79.45 o
 -12   7   2        9.01      -11.60     68.29 o
 -11   7   2       67.03       25.89     62.49 o
  -9   7   2       42.47       28.12     38.83 o
  -8   7   2        6.22        8.01     27.95 o
  -7   7   2      163.08      180.43     41.73 o
  -6   7   2       81.63       21.02     31.02 o
  -5   7   2      185.04      175.52     54.68 o
  -4   7   2       29.95        0.67     26.25 o
  -3   7   2      845.39      853.37     48.96 o
  -2   7   2        3.78        8.00     18.10 o
  -1   7   2       16.98       24.71     19.82 o
   0   7   2       18.52       29.11     20.21 o
   1   7   2      459.85      468.90     27.25 o
   2   7   2       45.94       55.38     20.10 o
   3   7   2       17.02       21.04     20.81 o
   4   7   2        0.26      -14.80     21.04 o
   5   7   2        2.86      -13.62     22.62 o
   6   7   2       26.21       -7.20     35.77 o
   7   7   2        7.66       52.18     35.66 o
   8   7   2       14.60       31.37     40.17 o
   9   7   2      221.78      180.21     60.48 o
  10   7   2       92.63       85.30     49.77 o
  11   7   2       31.52       49.00     46.17 o
  12   7   2      165.53      164.70     74.09 o
  -9   8   2      173.05       96.41     81.68 o
  -8   8   2        7.25      -21.42     66.06 o
  -7   8   2       84.87       -0.89     36.60 o
  -6   8   2        3.51      -15.77     35.26 o
  -5   8   2        8.67       43.52     79.67 o
  -4   8   2       50.53       32.39     33.46 o
  -3   8   2        1.98       -2.86     32.26 o
  -2   8   2      239.85      198.79     57.35 o
  -1   8   2        1.01       53.33     28.59 o
   0   8   2        7.79       56.54     29.57 o
   1   8   2      107.42       77.33     69.72 o
   2   8   2      285.61      332.16     53.95 o
   3   8   2       12.73       86.46     42.05 o
   4   8   2       66.45       65.26     34.68 o
   5   8   2       16.14       -5.78     35.87 o
   6   8   2        2.48        3.70     38.24 o
   7   8   2       23.50       -6.18     47.78 o
   8   8   2        0.48       -1.18     51.71 o
 -21   1   3        0.91       12.99     48.35 o
 -20   1   3       28.00      -42.25     41.82 o
 -19   1   3        5.76       -4.06     38.98 o
 -18   1   3       42.56       75.92     37.23 o
 -17   1   3       32.22       48.69     59.14 o
 -16   1   3       26.47       28.49     27.09 o
 -15   1   3        6.53       29.08     25.51 o
 -14   1   3       66.38       96.86     24.30 o
 -13   1   3       63.85       63.38     28.57 o
 -12   1   3      104.14      139.32     28.21 o
 -11   1   3       30.51       43.72     16.20 o
 -10   1   3      584.50      637.00     23.16 o
  -9   1   3      243.25      249.59     11.80 o
  -8   1   3      321.87      326.13     12.32 o
  -7   1   3       12.42       15.20      5.87 o
  -6   1   3       11.21       12.33      4.70 o
  -5   1   3        0.37       -0.65      4.34 o
  -4   1   3     8399.15     8715.16    136.56 o
  -3   1   3     4843.61     4993.50     79.75 o
  -2   1   3     1498.68     1358.35     24.16 o
  -1   1   3        7.62        8.11      4.10 o
   0   1   3      283.97      262.15      8.60 o
   1   1   3       19.12       12.13      3.29 o
   2   1   3       26.41       30.69      4.96 o
   3   1   3        1.25       -1.60      4.50 o
   4   1   3       64.48       64.15      5.83 o
   5   1   3       26.62       36.02      6.53 o
   6   1   3     1523.82     1605.00     26.95 o
   7   1   3     1455.99     1480.48     32.71 o
   8   1   3        0.14        0.33     10.63 o
   9   1   3      476.72      469.57     22.93 o
  10   1   3        0.02      -18.99     19.42 o
  11   1   3      676.12      611.42     34.93 o
  12   1   3      735.08      781.05     42.40 o
  13   1   3     1504.30     1606.27     58.18 o
  14   1   3       73.77       80.71     31.47 o
  15   1   3       51.86       88.38     29.98 o
  16   1   3        7.13       11.16     33.52 o
  17   1   3       93.91      120.02     39.00 o
  18   1   3       11.19       20.04     40.76 o
  19   1   3        3.96       39.19     44.87 o
 -20   2   3        0.21       -8.73     56.02 o
 -19   2   3       37.29        9.73     39.57 o
 -18   2   3      150.02      116.78     36.08 o
 -17   2   3      432.55      445.14     38.50 o
 -16   2   3       14.67       10.91     28.30 o
 -15   2   3        0.18       -3.01     26.82 o
 -14   2   3       11.15        8.31     23.81 o
 -13   2   3       30.78       59.86     14.59 o
 -12   2   3       68.34       71.54     30.69 o
 -11   2   3      439.58      449.86     19.79 o
 -10   2   3       95.48      113.71     11.54 o
  -9   2   3        4.62        8.83     10.39 o
  -8   2   3       80.99       91.91      8.41 o
  -7   2   3       68.09       58.59      6.44 o
  -6   2   3        0.72        1.69      4.12 o
  -5   2   3      162.27      160.86      6.44 o
  -4   2   3     3541.59     3605.82     54.02 o
  -3   2   3       97.21       91.60      4.97 o
  -2   2   3       48.67       48.62      5.09 o
  -1   2   3     3285.59     3362.88     46.78 o
   0   2   3     2515.75     2588.51     39.93 o
   1   2   3      206.32      231.74      8.28 o
   2   2   3      290.95      295.01      9.31 o
   3   2   3      148.04      148.81      8.79 o
   4   2   3      277.57      268.26     10.81 o
   5   2   3      160.77      160.65      9.60 o
   6   2   3       90.08       77.57      9.30 o
   7   2   3      469.05      420.63     17.09 o
   8   2   3        2.22       14.71     10.10 o
   9   2   3      348.54      368.55     26.31 o
  10   2   3       38.43       32.67     21.20 o
  11   2   3      163.60      187.89     24.52 o
  12   2   3      155.69      120.01     24.28 o
  13   2   3      778.85      725.01     81.68 o
  14   2   3       54.06       44.38     27.93 o
  15   2   3       90.72       55.27     30.76 o
  16   2   3       17.49       -1.87     33.87 o
  17   2   3        5.67       -1.64     37.11 o
  18   2   3        0.91      -32.30     91.05 o
  19   2   3       83.34       58.98     48.59 o
 -20   3   3       26.47        8.48     73.20 o
 -19   3   3        4.91       23.66     66.06 o
 -18   3   3       94.35       65.61     58.92 o
 -17   3   3       85.80       48.54     34.53 o
 -16   3   3       15.05       47.08     42.40 o
 -15   3   3        7.32       13.87     26.33 o
 -14   3   3       15.07      -36.15     26.78 o
 -13   3   3      179.60      161.92     15.56 o
 -12   3   3        6.82        4.66     11.94 o
 -11   3   3       10.66       11.93      9.89 o
 -10   3   3      397.86      405.24     19.77 o
  -9   3   3      832.44      843.74     30.26 o
  -8   3   3       35.64       76.77     20.98 o
  -7   3   3      630.84      662.81     38.83 o
  -6   3   3      482.98      527.57     33.03 o
  -5   3   3       34.05       50.25     12.85 o
  -4   3   3     5669.18     5702.21    113.53 o
  -3   3   3     1107.64     1104.64     18.65 o
  -2   3   3      573.34      578.76     12.26 o
  -1   3   3      443.86      411.74     20.91 o
   0   3   3     1934.42     2056.21     38.35 o
   1   3   3       19.24       17.50      6.92 o
   2   3   3       47.73       62.22      7.61 o
   3   3   3        5.99      -11.05      8.33 o
   4   3   3       22.86       10.92      8.55 o
   5   3   3       14.60       11.08      8.22 o
   6   3   3      792.11      829.93     23.76 o
   7   3   3      488.92      468.68     19.47 o
   8   3   3       26.72       22.76     12.95 o
   9   3   3       61.12       83.15     16.78 o
  10   3   3      104.74       93.05     22.75 o
  11   3   3      264.64      286.76     28.50 o
  12   3   3     1362.23     1353.93     70.97 o
  13   3   3      623.98      640.26     57.35 o
  14   3   3        0.87        2.48     40.39 o
  15   3   3       49.63       81.18     59.14 o
  16   3   3      184.89      264.79     42.11 o
  17   3   3       59.77       89.25     41.48 o
  18   3   3      102.55      162.21     48.72 o
 -19   4   3       77.85       54.01     71.86 o
 -18   4   3        0.00       43.29     65.17 o
 -17   4   3       14.26       37.94     49.99 o
 -16   4   3       40.71      -17.41     56.24 o
 -15   4   3        8.77      -13.39     42.85 o
 -13   4   3       60.92       81.98     16.59 o
 -12   4   3       35.12       20.98     25.44 o
 -11   4   3       10.83       11.16     22.76 o
 -10   4   3        0.82       74.98     28.57 o
  -9   4   3       70.21       60.70     24.99 o
  -8   4   3       13.83       -5.36     21.42 o
  -7   4   3     3527.53     3528.76    129.44 o
  -6   4   3      525.58      478.48     38.83 o
  -5   4   3      926.81      859.10     34.93 o
  -4   4   3     5238.12     5320.16    134.84 o
  -3   4   3      614.40      562.11     13.83 o
  -2   4   3      439.26      434.22     12.60 o
  -1   4   3       90.70       88.49      7.80 o
   0   4   3      589.60      580.76     20.88 o
   1   4   3       43.97       46.61     11.18 o
   2   4   3      777.15      799.56     21.98 o
   3   4   3      183.99      221.32     12.12 o
   4   4   3       29.68       25.37     10.96 o
   5   4   3       52.78       68.86     12.12 o
   6   4   3        2.73       18.43     11.84 o
   7   4   3       90.25       83.95     13.80 o
   8   4   3      115.63      137.17     15.80 o
   9   4   3       66.81       97.33     42.61 o
  10   4   3       62.62       75.76     19.48 o
  11   4   3      273.41      299.82     39.05 o
  12   4   3      201.56      201.69     32.28 o
  13   4   3      208.27      205.34     34.84 o
  14   4   3       28.91       -5.91     52.67 o
  15   4   3        0.57       28.26     36.76 o
  16   4   3       23.91       31.55     39.95 o
  17   4   3      124.63      126.99     48.43 o
 -17   5   3        2.69        0.45     68.74 o
 -16   5   3      285.30      266.91     64.72 o
 -15   5   3      216.29      156.22     62.49 o
 -13   5   3        3.32      -24.10     33.03 o
 -12   5   3      207.76      247.27     42.40 o
 -11   5   3       82.00       56.24     33.92 o
 -10   5   3        0.66      -22.32     28.12 o
  -9   5   3       13.28       77.22     29.01 o
  -8   5   3       22.27       46.87     27.23 o
  -7   5   3       50.48       33.92     21.87 o
  -6   5   3      661.20      695.35     37.53 o
  -5   5   3      163.48      178.05     24.10 o
  -4   5   3      106.88      136.14     33.25 o
  -3   5   3      372.63      348.79     12.95 o
  -2   5   3        1.10       -8.33     12.95 o
  -1   5   3       26.92       22.28      9.73 o
   0   5   3     2665.36     2705.63     50.99 o
   1   5   3        1.86       28.09     11.28 o
   2   5   3      501.19      510.53     18.98 o
   3   5   3       52.55       56.98     12.59 o
   4   5   3      241.64      251.01     17.39 o
   5   5   3        0.43      -16.86     14.56 o
   6   5   3       35.05       18.70     18.23 o
   7   5   3        7.36        0.69     15.91 o
   8   5   3      131.92      145.29     20.71 o
   9   5   3       49.61       50.43     21.80 o
  10   5   3      404.40      423.05     29.41 o
  11   5   3       28.14       26.97     30.13 o
  12   5   3      299.17      272.66     35.92 o
  13   5   3      166.14      165.98     34.69 o
  14   5   3        2.20      -74.09     55.79 o
  15   5   3        3.81      -26.33     60.26 o
  16   5   3      219.79      213.35     67.40 o
 -15   6   3       27.88       70.08     62.49 o
 -14   6   3      146.68      140.15     60.70 o
 -12   6   3      191.04      139.70     43.74 o
 -11   6   3       27.25       14.28     36.60 o
 -10   6   3       25.87      -15.62     30.80 o
  -9   6   3       12.39        2.68     33.48 o
  -8   6   3       31.74       63.83     34.37 o
  -7   6   3     1339.86     1270.11     55.77 o
  -6   6   3       51.49       55.71     24.41 o
  -5   6   3      576.05      560.00     37.74 o
  -4   6   3      138.52      139.26     42.63 o
  -3   6   3        0.01       31.69     10.41 o
  -2   6   3       17.36       18.92     11.05 o
  -1   6   3      157.26      168.52     17.33 o
   0   6   3      202.72      207.74     16.86 o
   1   6   3      558.18      516.63     23.76 o
   2   6   3     1554.71     1501.46     39.49 o
   3   6   3       63.61       83.56     18.06 o
   4   6   3       74.21       89.88     17.85 o
   5   6   3       69.63       77.62     20.21 o
   6   6   3        6.50       10.64     20.64 o
   7   6   3        4.37       39.46     21.65 o
   8   6   3      149.42      150.85     24.70 o
   9   6   3       29.82       21.85     24.71 o
  10   6   3       90.57      104.35     26.13 o
  11   6   3       13.43       27.08     38.01 o
  12   6   3      208.49      218.71     66.50 o
  13   6   3        3.09       -1.79     62.93 o
  14   6   3       22.91        6.70     70.08 o
 -11   7   3       12.61      -35.71     41.51 o
 -10   7   3        7.59       43.29     41.96 o
  -9   7   3       51.35       38.83     42.85 o
  -8   7   3      153.95      137.92     42.40 o
  -7   7   3     1380.71     1244.99    101.32 o
  -6   7   3      805.32      728.12     83.02 o
  -5   7   3      239.04      216.05     33.09 o
  -4   7   3      261.29      253.37     37.05 o
  -3   7   3        0.75       34.95     29.90 o
  -2   7   3        4.72       38.44     27.13 o
  -1   7   3      339.95      333.86     25.54 o
   0   7   3       19.65       -0.57     27.28 o
   1   7   3        0.08       24.43     19.96 o
   2   7   3      161.94      150.14     21.83 o
   3   7   3       45.16       79.73     21.03 o
   4   7   3       36.93       33.00     21.50 o
   5   7   3        0.07       26.97     21.39 o
   6   7   3        4.39       14.75     24.29 o
   7   7   3       51.58       73.21     37.28 o
   8   7   3      112.18       92.94     38.35 o
   9   7   3      318.12      374.60     50.20 o
  10   7   3     2233.51     2271.42    145.51 o
  11   7   3      112.95      169.89     50.97 o
  -8   8   3        7.19        9.82     49.54 o
  -7   8   3        6.58      -51.77     34.51 o
  -6   8   3      112.93       90.05     39.72 o
  -5   8   3        6.18       50.15     51.33 o
  -4   8   3      127.20      150.43     70.52 o
  -3   8   3       44.17       11.71     68.29 o
  -2   8   3       32.00      -16.90     33.79 o
  -1   8   3       32.46       59.28     33.60 o
   0   8   3        0.00        9.37     29.44 o
   1   8   3       45.76       38.67     62.32 o
   2   8   3      302.65      398.76     54.46 o
   3   8   3       25.13       10.97     36.49 o
   4   8   3        9.40      112.44     96.46 o
   5   8   3       58.95       66.60     53.26 o
   6   8   3        7.86      100.43     40.76 o
   7   8   3       11.36       31.18     40.82 o
 -21   0   4      441.94      482.94     77.22 o
 -20   0   4       63.15       23.21     58.92 o
 -19   0   4      829.36     1046.67     94.18 o
 -18   0   4      774.45      745.39     74.54 o
 -17   0   4        8.03       24.99     42.40 o
 -16   0   4        4.16        5.36     40.17 o
 -15   0   4       78.12       54.01     38.83 o
 -14   0   4      207.37      170.50     37.05 o
 -13   0   4      181.96      149.52     26.78 o
 -12   0   4      123.34      153.54     24.55 o
 -11   0   4      259.28      237.01     25.89 o
 -10   0   4        0.26       -0.26     12.85 o
  -9   0   4     1371.85     1383.32     73.42 o
  -8   0   4       31.10       33.70     10.72 o
  -7   0   4       23.20       31.13     13.84 o
  -6   0   4       79.69       72.05     11.38 o
  -5   0   4      155.71      176.76     16.29 o
  -4   0   4     2227.51     2185.27     54.13 o
  -3   0   4     1157.42     1122.07     31.09 o
  -2   0   4     7967.52     7799.34    283.87 o
  -1   0   4      563.26      516.95     33.03 o
   0   0   4      161.16      141.61     14.28 o
   1   0   4       90.08       79.78      9.27 o
   2   0   4        3.30       -4.70      8.19 o
   3   0   4      668.33      667.95     18.34 o
   4   0   4        6.86        4.71      6.38 o
   5   0   4      197.54      203.06     31.47 o
   6   0   4      484.19      483.29     22.43 o
   7   0   4     1057.03     1060.06     51.33 o
   8   0   4       27.80       65.12     15.46 o
   9   0   4       78.60       52.27     17.03 o
  10   0   4       44.27       42.01     20.51 o
  11   0   4      939.16      972.47     43.82 o
  12   0   4     4298.55     4177.73    156.22 o
  13   0   4       24.13       40.62     32.14 o
  14   0   4        6.87       45.53     41.51 o
  15   0   4      288.04      323.15     52.22 o
  16   0   4       17.46      -20.09     48.20 o
  17   0   4        5.45       72.75     52.67 o
  18   0   4      183.95      293.69     66.50 o
  19   0   4       41.23       64.27     71.41 o
 -21   1   4       23.39       38.30     49.21 o
 -20   1   4      102.00      166.65     47.92 o
 -19   1   4       60.48       88.74     41.18 o
 -18   1   4      102.41       81.33     36.83 o
 -17   1   4       52.21       62.16     32.02 o
 -16   1   4      112.36      120.54     31.20 o
 -15   1   4       68.62       68.19     26.24 o
 -14   1   4        0.27      -33.95     25.44 o
 -13   1   4      455.95      454.69     29.86 o
 -12   1   4     3160.73     3175.77     82.68 o
 -11   1   4     1125.84     1147.46     37.86 o
 -10   1   4      126.22       99.17     16.81 o
  -9   1   4      620.40      673.97     20.84 o
  -8   1   4       33.48       45.45      7.32 o
  -7   1   4       75.80       75.04      8.18 o
  -6   1   4       25.71       33.30      6.44 o
  -5   1   4       94.08      106.42      7.87 o
  -4   1   4     1433.21     1409.78     26.55 o
  -3   1   4      621.62      599.96     14.18 o
  -2   1   4      407.99      414.08     11.43 o
  -1   1   4     1177.52     1149.13     22.50 o
   0   1   4      204.84      193.31      8.72 o
   1   1   4      215.53      194.90      7.20 o
   2   1   4     1500.41     1540.53     29.46 o
   3   1   4     1063.74     1080.59     23.04 o
   4   1   4     1004.91     1029.68     24.51 o
   5   1   4    10542.31    11664.54    155.25 o
   6   1   4      652.85      701.72     29.54 o
   7   1   4      139.33      170.42     12.86 o
   8   1   4       37.01       54.56     13.08 o
   9   1   4       12.53        6.93     12.26 o
  10   1   4        2.85        8.84     14.58 o
  11   1   4       94.94       97.93     18.36 o
  12   1   4     3152.41     3039.20     78.89 o
  13   1   4      343.40      352.60     34.24 o
  14   1   4      459.04      431.27     40.39 o
  15   1   4       90.23       81.73     58.25 o
  16   1   4       57.45       58.08     77.44 o
  17   1   4       11.10        3.07     39.45 o
  18   1   4       12.00       47.71     67.84 o
  19   1   4       10.62       22.23     46.64 o
 -20   2   4        0.11       -3.12     64.72 o
 -19   2   4      153.29      147.68     48.65 o
 -18   2   4      148.03      160.96     37.75 o
 -17   2   4       76.30       93.10     34.00 o
 -16   2   4        0.82       31.93     29.02 o
 -15   2   4      107.72       96.18     51.55 o
 -14   2   4       35.34       21.97     29.43 o
 -13   2   4        4.69      -11.40     23.41 o
 -12   2   4      469.23      466.28     22.08 o
 -11   2   4      293.48      306.66     17.09 o
 -10   2   4       60.05       72.66     10.94 o
  -9   2   4       81.00       79.32      9.60 o
  -8   2   4      437.86      442.36     14.75 o
  -7   2   4       53.93       47.55      7.04 o
  -6   2   4      550.01      519.01     13.81 o
  -5   2   4      383.22      406.74     11.31 o
  -4   2   4      170.05      185.22     10.13 o
  -3   2   4       10.73       12.70      4.72 o
  -2   2   4      994.63     1013.74     27.02 o
  -1   2   4      161.86      179.66      8.01 o
   0   2   4        2.19        3.66      5.07 o
   1   2   4       16.33        8.74      6.36 o
   2   2   4      221.48      188.97      9.63 o
   3   2   4       16.09       13.70      5.64 o
   4   2   4       64.27       60.34      6.42 o
   5   2   4       76.88       69.71      9.25 o
   6   2   4      210.88      246.47     16.69 o
   7   2   4       41.35       53.27     16.34 o
   8   2   4      361.06      350.62     20.58 o
   9   2   4      373.36      432.88     29.98 o
  10   2   4      160.90      148.51     24.91 o
  11   2   4      230.60      253.66     27.63 o
  12   2   4      712.63      704.83     44.10 o
  13   2   4        5.22       21.23     27.13 o
  14   2   4        0.00       21.31     29.60 o
  15   2   4        0.58       39.32     34.05 o
  16   2   4        1.67       -3.78     35.52 o
  17   2   4        9.52       -2.66     39.84 o
  18   2   4        9.82       17.06     46.38 o
 -19   3   4        2.86       52.22     62.93 o
 -18   3   4      166.36      134.35     62.93 o
 -17   3   4        9.82       87.04     58.02 o
 -16   3   4      208.85      233.44     42.40 o
 -15   3   4      433.24      447.44     32.21 o
 -14   3   4      471.74      538.52     34.14 o
 -13   3   4       48.59       58.32     33.31 o
 -12   3   4      174.74      179.45     16.31 o
 -11   3   4      175.24      191.40     23.97 o
 -10   3   4      165.09      154.26     10.36 o
  -9   3   4       16.21       22.52      6.87 o
  -8   3   4      100.92      101.32     24.55 o
  -7   3   4      672.70      628.89     40.62 o
  -6   3   4      205.88      213.80     26.78 o
  -5   3   4     8617.60     8985.25    291.91 o
  -4   3   4      492.64      500.19     12.89 o
  -3   3   4      255.86      277.32      9.80 o
  -2   3   4     1229.05     1287.70     23.87 o
  -1   3   4     5840.63     6056.71     89.59 o
   0   3   4      637.89      647.43     15.75 o
   1   3   4        1.56        8.34      7.04 o
   2   3   4      192.38      212.73     15.81 o
   3   3   4      290.43      305.00     12.78 o
   4   3   4      320.42      314.51     13.94 o
   5   3   4       18.71       15.43     10.14 o
   6   3   4        2.81      -10.19     10.73 o
   7   3   4        9.31        5.18     13.40 o
   8   3   4       12.43       27.93     14.57 o
   9   3   4       76.79       94.33     18.51 o
  10   3   4      366.71      379.35     30.67 o
  11   3   4     1755.23     1711.60     59.21 o
  12   3   4     2189.76     2146.97     69.99 o
  13   3   4       47.78       56.31     31.01 o
  14   3   4        8.50       -1.14     31.80 o
  15   3   4      455.50      415.33     44.55 o
  16   3   4       81.20       35.63     82.35 o
  17   3   4       51.19       68.91     41.62 o
  18   3   4       13.08       33.54     91.72 o
 -18   4   4        0.79        2.68     68.29 o
 -17   4   4      104.29       85.25     65.17 o
 -15   4   4        3.10       28.12     35.71 o
 -14   4   4        1.03       42.40     35.71 o
 -13   4   4       32.71       46.42     33.03 o
 -12   4   4      201.62      167.82     31.69 o
 -11   4   4        9.42      -22.32     26.78 o
 -10   4   4        6.71        2.68     24.99 o
  -9   4   4      931.83      949.36     57.13 o
  -8   4   4       35.05       60.70     23.21 o
  -7   4   4        5.32        1.34     21.87 o
  -6   4   4     1192.66     1101.57     57.13 o
  -5   4   4      878.93      825.73     48.65 o
  -4   4   4      470.02      470.00     37.05 o
  -3   4   4      465.69      447.27     13.32 o
  -2   4   4        5.87       10.08      8.25 o
  -1   4   4       15.61       15.98      7.77 o
   0   4   4       13.08       14.54      8.51 o
   1   4   4       88.51       78.54     10.81 o
   2   4   4      223.36      270.53     13.00 o
   3   4   4      193.25      172.23     15.81 o
   4   4   4        0.60        6.92     11.98 o
   5   4   4      139.27      145.57     17.21 o
   6   4   4        0.22       12.35     15.55 o
   7   4   4      214.31      201.54     20.85 o
   8   4   4       10.72       26.95     16.08 o
   9   4   4      179.98      190.38     22.46 o
  10   4   4       54.19       36.88     20.68 o
  11   4   4        1.64      -18.13     21.60 o
  12   4   4      139.42      149.71     32.08 o
  13   4   4       82.96       78.04     34.02 o
  14   4   4       88.37       75.19     34.16 o
  15   4   4        4.85      -22.85     38.13 o
  16   4   4      150.05      123.42     77.66 o
 -17   5   4        5.97      141.49     76.32 o
 -15   5   4      137.30       70.97     44.19 o
 -14   5   4      170.92      172.29     42.85 o
 -13   5   4       56.77       11.60     37.05 o
 -12   5   4        5.25       22.32     36.15 o
 -11   5   4       65.36       78.56     36.60 o
 -10   5   4       10.10      -33.03     31.24 o
  -9   5   4      646.34      498.11     49.10 o
  -8   5   4     2994.98     2986.46    119.62 o
  -7   5   4      231.48      330.29     38.39 o
  -6   5   4       60.14       33.48     25.89 o
  -5   5   4      369.56      341.49     43.07 o
  -4   5   4      150.19      143.41     21.85 o
  -3   5   4       63.83       53.97      8.29 o
  -2   5   4       15.21        4.90     10.86 o
  -1   5   4      235.47      258.85     16.81 o
   0   5   4       51.79       47.44     11.53 o
   1   5   4       22.52       26.53     13.79 o
   2   5   4      508.31      501.84     28.48 o
   3   5   4       77.50       69.16     14.24 o
   4   5   4       33.76       46.53     14.56 o
   5   5   4        7.22       17.11     17.45 o
   6   5   4       29.50       38.72     27.91 o
   7   5   4       11.67        8.54     22.00 o
   8   5   4      325.95      322.43     26.39 o
   9   5   4      696.92      738.86     39.16 o
  10   5   4        0.56       -7.84     22.84 o
  11   5   4      332.14      326.31     30.76 o
  12   5   4       27.44       10.67     32.60 o
  13   5   4        5.83       22.56     36.37 o
  14   5   4        8.43       33.51     50.44 o
  15   5   4        7.83      -49.54     61.59 o
 -14   6   4        0.03       -9.82     45.97 o
 -13   6   4        0.64       32.58     37.94 o
 -12   6   4        0.60       11.16     40.17 o
 -11   6   4       25.44      -22.32     34.37 o
 -10   6   4      141.91      101.32     37.49 o
  -9   6   4        1.08      -28.57     36.15 o
  -8   6   4       91.50       56.24     32.14 o
  -7   6   4       12.95       -0.89     28.12 o
  -6   6   4      417.55      455.27     46.87 o
  -5   6   4     2206.24     2065.13     69.84 o
  -4   6   4      232.99      240.36     39.50 o
  -3   6   4        2.23        8.82     12.43 o
  -2   6   4       16.62       31.17     13.46 o
  -1   6   4      418.71      405.13     20.42 o
   0   6   4      203.04      202.79     16.84 o
   1   6   4       26.43        6.23     18.04 o
   2   6   4        3.21      -26.05     17.37 o
   3   6   4       11.41       26.14     16.90 o
   4   6   4        2.12       29.71     18.07 o
   5   6   4       35.61       44.31     19.11 o
   6   6   4       18.05       31.17     19.13 o
   7   6   4       34.30       47.73     23.67 o
   8   6   4       63.23       94.15     26.62 o
   9   6   4       10.76       23.24     26.08 o
  10   6   4       31.66       49.93     35.02 o
  11   6   4      154.86      149.87     41.71 o
  12   6   4      109.35      155.00     44.81 o
  13   6   4        6.48        2.23     65.61 o
 -12   7   4      174.13      116.94     49.54 o
 -11   7   4        0.00      -68.29     45.53 o
 -10   7   4        5.16      -16.07     42.85 o
  -9   7   4       89.74       61.59     41.96 o
  -8   7   4      978.24      935.97     72.31 o
  -7   7   4       91.54      113.37     42.40 o
  -6   7   4       84.65       25.31     31.07 o
  -5   7   4       90.37       90.87     32.14 o
  -4   7   4       43.52       20.09     28.12 o
  -3   7   4      215.76      195.82     32.81 o
  -2   7   4        0.01        2.23     27.98 o
  -1   7   4      130.79      142.94     31.09 o
   0   7   4      135.79      139.75     23.92 o
   1   7   4        7.27      -20.83     23.42 o
   2   7   4      352.98      302.96     25.12 o
   3   7   4       27.30       16.34     27.70 o
   4   7   4       52.34       18.84     22.41 o
   5   7   4        1.68       16.08     25.64 o
   6   7   4        1.28       -4.43     24.69 o
   7   7   4        3.90       42.10     32.78 o
   8   7   4       53.76       70.64     35.38 o
   9   7   4      371.17      307.64     62.49 o
  10   7   4       81.74        9.53     50.32 o
  -8   8   4       21.36      104.89     54.90 o
  -7   8   4       43.55       49.10     47.31 o
  -6   8   4       21.83      -53.57     36.14 o
  -5   8   4      327.05      342.69     43.82 o
  -4   8   4        7.88      -28.20     36.46 o
  -3   8   4      173.85      230.33     82.13 o
  -2   8   4       51.40      112.07     66.95 o
  -1   8   4      269.27      277.51     47.09 o
   0   8   4      109.70      103.55     31.45 o
   1   8   4      256.72      248.04     34.01 o
   2   8   4       17.18      -10.60     30.27 o
   3   8   4      160.62      124.47     61.37 o
   4   8   4        0.05      -17.64     40.34 o
   5   8   4       31.65       11.13     37.88 o
   6   8   4       38.75      -11.19     37.23 o
 -20   1   5       56.67       38.82     43.07 o
 -19   1   5       42.80       11.64     39.22 o
 -18   1   5       13.67       29.03     50.21 o
 -17   1   5        1.09       54.77     32.78 o
 -16   1   5        3.32       37.94     41.06 o
 -15   1   5        4.51        3.80     20.89 o
 -14   1   5       38.80       54.41     30.57 o
 -13   1   5     1433.80     1429.66     46.10 o
 -12   1   5       41.34       48.43     14.20 o
 -11   1   5      251.09      263.28     16.81 o
 -10   1   5        9.38       -8.07     15.05 o
  -9   1   5      115.06      109.45     16.12 o
  -8   1   5      143.92      155.50     11.96 o
  -7   1   5      105.34      121.98      9.60 o
  -6   1   5       64.28       74.11      8.52 o
  -5   1   5        4.81        0.16      6.75 o
  -4   1   5       64.41       70.21      7.61 o
  -3   1   5     3639.16     3779.91     63.63 o
  -2   1   5      324.44      317.09     11.96 o
  -1   1   5        0.69       -5.41      5.89 o
   0   1   5       10.77        2.82      6.14 o
   1   1   5       22.84       22.25      8.95 o
   2   1   5      604.18      607.00     17.20 o
   3   1   5      800.70      799.81     20.47 o
   4   1   5      794.58      800.04     18.98 o
   5   1   5        1.64       -1.54     10.19 o
   6   1   5      100.47      118.33     13.58 o
   7   1   5      289.91      330.99     24.14 o
   8   1   5       41.10       26.47     11.89 o
   9   1   5        0.43       -4.09     12.97 o
  10   1   5        0.84       20.98     16.34 o
  11   1   5      139.39      135.20     19.49 o
  12   1   5      737.54      727.25     34.69 o
  13   1   5      206.37      166.82     30.45 o
  14   1   5      288.81      255.77     36.78 o
  15   1   5        2.14       -7.78     30.63 o
  16   1   5       29.66      -21.99     51.55 o
  17   1   5        0.33      -20.63     55.79 o
  18   1   5        0.16      -21.30     47.18 o
 -20   2   5        6.10       56.24     66.50 o
 -19   2   5       46.17       47.31     60.26 o
 -18   2   5       22.02       10.23     37.04 o
 -17   2   5        3.16      -37.94     44.19 o
 -16   2   5       83.76      107.31     26.18 o
 -15   2   5      267.60      253.51     28.36 o
 -14   2   5       53.75       69.85     21.14 o
 -13   2   5        9.82      -13.62     14.71 o
 -12   2   5      135.53      149.67     16.74 o
 -11   2   5       69.56       97.00     25.91 o
 -10   2   5     1512.00     1422.47     37.14 o
  -9   2   5       27.15       33.32     18.69 o
  -8   2   5      182.93      188.56     15.30 o
  -7   2   5       46.42       58.80      8.74 o
  -6   2   5      589.15      591.40     17.71 o
  -5   2   5        0.85        9.29      6.64 o
  -4   2   5       78.84       76.08      7.86 o
  -3   2   5      129.32      133.04      8.13 o
  -2   2   5       40.50       36.85      6.84 o
  -1   2   5       61.73       53.05      7.21 o
   0   2   5       18.63       32.71      7.05 o
   1   2   5        8.06       -3.53      7.18 o
   2   2   5      221.96      226.64     12.58 o
   3   2   5       18.09       22.69      9.81 o
   4   2   5     1575.23     1633.47     40.70 o
   5   2   5      226.78      228.44     16.82 o
   6   2   5       37.06       47.69     13.62 o
   7   2   5      122.70      130.95     16.28 o
   8   2   5       64.51       73.49     10.75 o
   9   2   5      143.65      136.91     15.17 o
  10   2   5     1268.63     1277.63     39.40 o
  11   2   5     1965.23     2009.61     53.06 o
  12   2   5       32.49       36.66     27.41 o
  13   2   5      128.40       93.51     29.45 o
  14   2   5       74.01      130.55     43.96 o
  15   2   5       58.33       29.60     35.88 o
  16   2   5        2.59       29.02     43.74 o
  17   2   5       14.20       71.47     71.64 o
  18   2   5       28.62       33.40     58.47 o
 -19   3   5        9.35       -3.12     66.06 o
 -18   3   5       15.13      -12.05     62.04 o
 -16   3   5       12.16       21.87     36.60 o
 -15   3   5       11.31       11.41     23.03 o
 -14   3   5      117.03      126.63     22.74 o
 -13   3   5     1210.67     1158.70     41.48 o
 -12   3   5      339.46      343.07     19.81 o
 -11   3   5      171.17      166.59     13.33 o
 -10   3   5      491.31      450.13     24.56 o
  -9   3   5     1003.42      966.56     23.87 o
  -8   3   5      134.47      138.31      8.18 o
  -7   3   5     1124.11     1034.44     23.52 o
  -6   3   5     1796.69     1776.71     36.68 o
  -5   3   5      240.99      236.48     11.33 o
  -4   3   5      186.81      187.85     10.33 o
  -3   3   5     1141.96     1264.00     26.55 o
  -2   3   5      143.72      167.62     10.38 o
  -1   3   5        8.82       26.38      8.17 o
   0   3   5        5.28       18.21      9.96 o
   1   3   5       14.14       20.65     12.65 o
   2   3   5      114.70      141.49     11.16 o
   3   3   5      353.09      389.25     16.39 o
   4   3   5      100.94      106.52     11.21 o
   5   3   5       97.18      114.36     11.58 o
   6   3   5      180.53      179.75     13.27 o
   7   3   5      110.29       91.57     17.21 o
   8   3   5      629.21      655.14     36.07 o
   9   3   5        4.07       17.24     17.63 o
  10   3   5      771.18      769.51     36.97 o
  11   3   5     1236.68     1247.27    132.34 o
  12   3   5      616.51      630.40     44.20 o
  13   3   5      167.06      181.32     33.56 o
  14   3   5      270.71      261.82     49.10 o
  15   3   5       26.69       38.20     38.04 o
  16   3   5        0.11      -12.36     40.86 o
  17   3   5        7.21       56.96     44.83 o
 -18   4   5       24.38        6.25     72.75 o
 -17   4   5       38.37      -23.66     37.05 o
 -16   4   5       87.28       66.50     36.60 o
 -15   4   5       78.20       60.70     40.62 o
 -14   4   5       34.25      -18.75     33.92 o
 -13   4   5      288.92      279.85     39.72 o
 -12   4   5      325.98      390.10     48.20 o
 -11   4   5       30.20       16.51     29.90 o
 -10   4   5      569.64      577.12     50.44 o
  -9   4   5       96.20      116.94     31.69 o
  -8   4   5      332.59      384.30     41.06 o
  -7   4   5       35.02       20.09     25.44 o
  -6   4   5      555.87      566.40     44.63 o
  -5   4   5      307.33      288.34     32.14 o
  -4   4   5        3.50       11.55      7.98 o
  -3   4   5      109.79      129.72     13.78 o
  -2   4   5       48.03       53.34     13.18 o
  -1   4   5        6.30        7.26      9.50 o
   0   4   5       22.57       30.58     10.89 o
   1   4   5       51.85       56.51     11.87 o
   2   4   5       12.52       23.32     11.91 o
   3   4   5       48.17       41.50     14.01 o
   4   4   5      352.18      396.84     20.78 o
   5   4   5       25.95       29.86     18.57 o
   6   4   5        0.12       12.53     13.83 o
   7   4   5      313.13      338.76     24.69 o
   8   4   5        1.55       43.81     20.58 o
   9   4   5       75.31       89.68     22.67 o
  10   4   5      469.59      455.25     36.40 o
  11   4   5       41.84       51.33     24.11 o
  12   4   5      115.96      107.88     36.60 o
  13   4   5      328.39      336.49     49.32 o
  14   4   5       94.11      148.00     41.50 o
  15   4   5      119.73      117.68     45.93 o
  16   4   5        0.10      -26.81     47.29 o
 -16   5   5        5.08       61.15     47.76 o
 -15   5   5      153.91      162.47     48.20 o
 -14   5   5       50.23      100.87     38.83 o
 -13   5   5        1.54      -16.51     30.80 o
 -12   5   5       74.37       45.08     33.92 o
 -11   5   5        0.01      -25.44     34.37 o
 -10   5   5      326.38      394.12     45.08 o
  -9   5   5     4010.27     3792.10    147.74 o
  -8   5   5       63.49       81.68     33.48 o
  -7   5   5     3200.64     3019.04    119.62 o
  -6   5   5     1643.26     1630.48     78.56 o
  -5   5   5      200.92      194.60     33.92 o
  -4   5   5       13.42       54.45     26.78 o
  -3   5   5      194.17      171.08     12.07 o
  -2   5   5       14.22        6.72     10.22 o
  -1   5   5       18.33       29.43     11.17 o
   0   5   5      154.34      187.74     25.32 o
   1   5   5       73.23       76.74     13.96 o
   2   5   5        6.56        4.72     15.50 o
   3   5   5       37.11       34.51     16.05 o
   4   5   5       44.84       50.83     16.58 o
   5   5   5        1.50       18.95     17.14 o
   6   5   5       40.75       19.45     18.01 o
   7   5   5     1173.35     1208.84     38.18 o
   8   5   5     1225.34     1194.97     45.67 o
   9   5   5      235.92      261.80     29.00 o
  10   5   5     1274.29     1192.24     48.69 o
  11   5   5      274.62      231.69     32.02 o
  12   5   5        0.26      -40.95     27.30 o
  13   5   5       72.02       92.96     44.86 o
  14   5   5       79.48      123.40     47.31 o
 -15   6   5       46.99      120.07     53.11 o
 -14   6   5       90.14      120.07     50.88 o
 -13   6   5       97.24       84.80     45.97 o
 -12   6   5        6.77       13.84     41.06 o
 -11   6   5      196.28       83.47     44.63 o
 -10   6   5       37.01       33.92     39.72 o
  -9   6   5      108.39      101.32     38.83 o
  -8   6   5      296.02      249.50     45.08 o
  -7   6   5        5.18        4.02     37.49 o
  -6   6   5       12.01      -20.98     33.92 o
  -5   6   5      749.48      670.85     57.13 o
  -4   6   5       85.12      110.25     35.26 o
  -3   6   5        6.81       -1.66     22.23 o
  -2   6   5        9.38       16.35     20.37 o
  -1   6   5       12.24       20.25     17.16 o
   0   6   5       53.62       70.33     19.62 o
   1   6   5       44.56       44.46     20.56 o
   2   6   5      112.39      115.63     19.84 o
   3   6   5        0.36       -2.21     20.49 o
   4   6   5       61.07       89.63     19.28 o
   5   6   5       77.18       54.98     23.64 o
   6   6   5      255.55      280.97     23.94 o
   7   6   5       36.90       33.45     22.65 o
   8   6   5      574.08      556.94     31.92 o
   9   6   5       13.97        7.37     28.47 o
  10   6   5      531.37      505.39     39.25 o
  11   6   5       29.60      -20.16     32.48 o
  12   6   5       81.80       48.23     66.28 o
 -12   7   5       25.60       83.47     52.67 o
 -11   7   5        1.16       -6.25     48.20 o
 -10   7   5       63.06       40.62     45.53 o
  -9   7   5      236.66      180.32     50.44 o
  -8   7   5      142.73       85.25     42.85 o
  -7   7   5      214.13      266.46     49.54 o
  -6   7   5       43.79       76.77     41.51 o
  -5   7   5        2.23        9.37     39.28 o
  -4   7   5        3.87       13.11     31.33 o
  -3   7   5       21.36      -13.39     29.54 o
  -2   7   5      137.10      142.22     33.03 o
  -1   7   5        2.48      -29.06     26.87 o
   0   7   5      145.45      154.31     38.27 o
   1   7   5       11.23      -12.93     23.98 o
   2   7   5        4.33       17.67     23.11 o
   3   7   5      146.41      154.00     25.66 o
   4   7   5       11.85       63.61     39.94 o
   5   7   5       50.72       47.11     25.22 o
   6   7   5        1.88       -9.52     25.84 o
   7   7   5      134.08       96.73     41.27 o
   8   7   5       28.46       20.21     45.44 o
   9   7   5      184.97      154.82     50.33 o
  -7   8   5      104.54       62.93     52.22 o
  -6   8   5      165.91       68.74     49.54 o
  -5   8   5       11.21       14.73     51.78 o
  -4   8   5        0.05       35.43     91.05 o
  -3   8   5       63.10      116.07     40.61 o
  -2   8   5      215.46      205.36     58.02 o
  -1   8   5      200.80      152.41     40.71 o
   0   8   5       29.79       13.84     68.74 o
   1   8   5      172.96      149.20     35.04 o
   2   8   5       39.41       -0.83     32.85 o
   3   8   5      131.14      209.83     51.86 o
   4   8   5        5.58        0.93     48.69 o
 -20   0   6        0.26       77.66     66.06 o
 -19   0   6      185.38      143.27     58.02 o
 -18   0   6        0.00       39.28     54.90 o
 -17   0   6        0.04      -18.30     50.88 o
 -16   0   6      249.49      201.30     36.15 o
 -15   0   6      290.93      317.35     37.05 o
 -14   0   6      341.88      336.99     37.05 o
 -13   0   6       90.75       58.92     26.33 o
 -12   0   6      114.02      110.25     24.55 o
 -11   0   6     1302.57     1291.71     61.59 o
 -10   0   6       54.91       52.22     20.09 o
  -9   0   6      347.01      338.33     30.35 o
  -8   0   6        1.53        8.88     13.54 o
  -7   0   6     1419.04     1412.08     42.91 o
  -6   0   6      737.26      800.25     30.08 o
  -5   0   6       13.99       14.05     12.12 o
  -4   0   6        1.29       -8.28     11.15 o
  -3   0   6      135.17      174.09     15.06 o
  -2   0   6       12.46       -8.48     16.07 o
  -1   0   6       75.14       75.25     12.84 o
   0   0   6       41.38       33.67     20.09 o
   1   0   6       92.20       87.08     13.84 o
   2   0   6      952.82      931.06     89.27 o
   3   0   6    11489.62    12650.59    402.15 o
   4   0   6      123.37      143.45     13.38 o
   5   0   6      649.80      637.82     44.19 o
   6   0   6      206.19      191.48     29.46 o
   7   0   6       27.22       29.01     25.44 o
   8   0   6       78.14       78.56     29.90 o
   9   0   6      510.61      480.71     44.63 o
  10   0   6       46.26       52.67     32.14 o
  11   0   6       12.18       14.28     37.05 o
  12   0   6      831.25      816.80     68.74 o
  13   0   6      329.10      397.24     56.24 o
  14   0   6      169.25      128.55     49.99 o
  15   0   6       42.71       86.59     54.01 o
  16   0   6        9.53       59.36     58.02 o
  17   0   6        0.66      -75.88     59.81 o
 -20   1   6       22.45      -19.50     46.10 o
 -19   1   6        0.06       27.95     41.75 o
 -18   1   6        0.02       -3.30     36.78 o
 -17   1   6       73.05       31.70     40.84 o
 -16   1   6       21.38       37.52     35.26 o
 -15   1   6       82.20      106.23     33.48 o
 -14   1   6      129.53      140.14     20.17 o
 -13   1   6     2397.60     2383.59     67.12 o
 -12   1   6      303.06      271.14     27.00 o
 -11   1   6      369.77      355.50     24.78 o
 -10   1   6       35.22       28.07     12.10 o
  -9   1   6       39.39       29.87     16.74 o
  -8   1   6       15.30        8.78     10.46 o
  -7   1   6        7.91        1.74      9.85 o
  -6   1   6      465.90      473.73     26.23 o
  -5   1   6     1580.36     1631.18     32.83 o
  -4   1   6    11548.73    12140.00    191.81 o
  -3   1   6       34.44       35.19      8.47 o
  -2   1   6        0.55       -4.38     11.79 o
  -1   1   6      128.51      130.44     11.88 o
   0   1   6      106.21      102.77     10.18 o
   1   1   6      679.31      660.86     19.51 o
   2   1   6      308.89      311.45     21.48 o
   3   1   6      707.69      783.21     31.66 o
   4   1   6        6.84       -4.43     11.33 o
   5   1   6      130.32      137.10     15.28 o
   6   1   6      116.86      134.95     14.88 o
   7   1   6       70.53       65.09     14.15 o
   8   1   6       29.11       64.68     19.09 o
   9   1   6        6.06        4.27     19.63 o
  10   1   6       66.14       69.76     25.54 o
  11   1   6      323.50      322.78     32.46 o
  12   1   6     1359.95     1369.01     74.76 o
  13   1   6      301.98      266.79     37.24 o
  14   1   6      102.12      115.55     35.60 o
  15   1   6       82.99       94.43     39.36 o
  16   1   6       24.78        5.00     40.80 o
  17   1   6       31.65       44.82     47.01 o
 -20   2   6        0.00      -12.94     69.18 o
 -19   2   6       36.94       29.01     63.83 o
 -18   2   6       11.57      -71.86     51.33 o
 -17   2   6       11.67       40.04     30.45 o
 -16   2   6       40.99       54.54     27.45 o
 -15   2   6      244.04      241.31     28.36 o
 -14   2   6      222.72      242.67     27.14 o
 -13   2   6        4.85       -1.08     19.14 o
 -12   2   6        0.06       19.52     23.33 o
 -11   2   6      533.25      436.08     53.76 o
 -10   2   6        0.00      -13.18     11.41 o
  -9   2   6       31.39       29.20     10.66 o
  -8   2   6       97.74      100.60     11.43 o
  -7   2   6       22.54       15.71     18.96 o
  -6   2   6       88.88      104.25     10.75 o
  -5   2   6        0.40        1.03      9.01 o
  -4   2   6       90.94      106.56     10.46 o
  -3   2   6        1.68       22.50     14.58 o
  -2   2   6       64.83       87.44      9.28 o
  -1   2   6       11.63       29.24      9.08 o
   0   2   6        5.84       -6.77      9.34 o
   1   2   6      233.61      268.69     18.73 o
   2   2   6      180.54      183.28     14.58 o
   3   2   6     1441.89     1571.62     89.49 o
   4   2   6      218.22      211.27     20.27 o
   5   2   6       20.45       29.22     16.46 o
   6   2   6        0.08        2.70     13.77 o
   7   2   6       16.73       21.48     14.70 o
   8   2   6        0.35       17.56     16.53 o
   9   2   6      476.41      483.57     43.49 o
  10   2   6      576.04      625.88     41.06 o
  11   2   6        5.92       30.50     44.19 o
  12   2   6      780.04      610.47     50.88 o
  13   2   6       64.30       78.11     31.25 o
  14   2   6       77.01      114.70     37.81 o
  15   2   6       28.00      117.70     39.15 o
  16   2   6       24.12       61.31     40.67 o
  17   2   6        5.98      107.76     49.77 o
 -19   3   6       26.98       85.25     74.09 o
 -18   3   6       11.22       49.10     45.97 o
 -17   3   6       80.41       97.30     37.94 o
 -16   3   6        9.01       -0.45     38.39 o
 -15   3   6      151.08      115.60     41.51 o
 -14   3   6      396.26      414.71     31.63 o
 -13   3   6      149.40      113.28     27.45 o
 -12   3   6      130.21      126.38     18.82 o
 -11   3   6     3998.82     3983.91     91.92 o
 -10   3   6     1102.79     1062.64     27.55 o
  -9   3   6       65.44       88.96     12.59 o
  -8   3   6       17.27       24.09     13.47 o
  -7   3   6       65.08       77.51      9.18 o
  -6   3   6       12.22       68.70     13.68 o
  -5   3   6       11.65       22.17      9.12 o
  -4   3   6      261.16      281.15     14.94 o
  -3   3   6        0.70       -0.23      9.12 o
  -2   3   6      159.40      168.98     11.73 o
  -1   3   6      390.77      385.92     16.94 o
   0   3   6      325.09      322.29     25.24 o
   1   3   6       16.11        9.66     12.06 o
   2   3   6      704.94      699.41     47.31 o
   3   3   6      147.90      156.47     19.71 o
   4   3   6      326.34      348.81     34.14 o
   5   3   6      564.50      581.86     28.05 o
   6   3   6     1382.11     1486.41     43.58 o
   7   3   6        0.06       -6.11     16.53 o
   8   3   6       56.74       59.50     19.71 o
   9   3   6      307.31      295.38     27.96 o
  10   3   6       41.52       14.04     21.02 o
  11   3   6       16.00       18.58     28.08 o
  12   3   6       28.04       25.99     81.68 o
  13   3   6      371.49      390.12     74.76 o
  14   3   6      371.00      392.41     44.93 o
  15   3   6        1.10      -44.58     40.03 o
  16   3   6       67.11       95.77     48.09 o
 -18   4   6       30.06      -24.10     50.44 o
 -17   4   6       59.29       72.75     47.31 o
 -16   4   6      218.72      174.52     44.19 o
 -15   4   6       77.34       41.96     42.40 o
 -14   4   6        5.78       36.60     36.15 o
 -13   4   6      131.98       72.75     37.05 o
 -12   4   6        1.01       20.53     28.57 o
 -11   4   6       24.50        0.89     27.23 o
 -10   4   6       92.25      105.34     35.26 o
  -9   4   6      224.46      243.25     36.15 o
  -8   4   6      483.16      497.22     46.87 o
  -7   4   6      488.94      453.93     45.97 o
  -6   4   6       15.41      -29.01     23.66 o
  -5   4   6        0.28       -2.57      8.54 o
  -4   4   6       45.50       33.35     11.65 o
  -3   4   6        8.34      -15.85     10.57 o
  -2   4   6        8.79        9.15     11.02 o
  -1   4   6        2.67      -11.81     11.52 o
   0   4   6        8.20       -6.94     16.14 o
   1   4   6       39.68       51.21     15.11 o
   2   4   6       12.17       15.52     17.96 o
   3   4   6       80.25       90.90     17.85 o
   4   4   6       36.21       39.54     13.89 o
   5   4   6       90.92      114.14     15.04 o
   6   4   6      615.43      597.17     25.86 o
   7   4   6       75.19       88.61     15.52 o
   8   4   6      146.32      155.20     16.72 o
   9   4   6      905.54      966.32     41.50 o
  10   4   6      350.87      329.40     30.96 o
  11   4   6        1.07      -23.33     25.10 o
  12   4   6       84.55       58.84     35.24 o
  13   4   6      307.12      312.29     46.53 o
  14   4   6        4.29      -24.34     39.91 o
  15   4   6        1.09       -9.07     42.44 o
 -16   5   6       14.10       -1.34     42.85 o
 -15   5   6       40.04      -26.33     42.85 o
 -14   5   6        1.78       20.98     36.15 o
 -13   5   6      171.29      127.65     39.28 o
 -12   5   6       28.53      -26.78     39.72 o
 -11   5   6      441.26      440.09     54.90 o
 -10   5   6        5.17       26.78     35.71 o
  -9   5   6       57.29       61.15     29.90 o
  -8   5   6     1250.51     1147.09     71.41 o
  -7   5   6      797.88      894.02     62.49 o
  -6   5   6        0.91       14.28     27.67 o
  -5   5   6        1.60       18.30     29.46 o
  -4   5   6       96.60       99.49     11.06 o
  -3   5   6       11.58       -7.98     11.92 o
  -2   5   6        0.33       -6.58     12.41 o
  -1   5   6      101.54      125.07     16.05 o
   0   5   6       44.51       38.92     13.35 o
   1   5   6       21.18       25.01     16.13 o
   2   5   6        1.76       -9.18     17.01 o
   3   5   6       33.08       41.36     19.33 o
   4   5   6        5.93        8.19     18.18 o
   5   5   6       80.72       89.96     23.32 o
   6   5   6      437.51      464.92     28.91 o
   7   5   6      331.15      340.86     24.35 o
   8   5   6      121.47       77.93     27.20 o
   9   5   6     1425.07     1395.07     83.26 o
  10   5   6      276.95      271.77     33.02 o
  11   5   6       23.83       51.17     31.66 o
  12   5   6      160.49      127.99     34.82 o
  13   5   6       56.64       37.92     68.29 o
 -14   6   6      160.93      178.98     46.87 o
 -13   6   6       10.35      -13.39     47.76 o
 -12   6   6        6.55        1.34     44.19 o
 -11   6   6      497.35      352.61     56.24 o
 -10   6   6      212.94      193.71     46.42 o
  -9   6   6      316.53      333.86     51.78 o
  -8   6   6      319.70      333.42     51.33 o
  -7   6   6       22.11       12.50     38.83 o
  -6   6   6      254.84      231.65     42.85 o
  -5   6   6       24.20       40.17     36.15 o
  -4   6   6       34.54       38.83     33.92 o
  -3   6   6       61.00       60.40     19.12 o
  -2   6   6       14.20      -27.99     18.66 o
  -1   6   6       40.62       10.17     21.17 o
   0   6   6      149.57      145.69     22.18 o
   1   6   6        0.09        5.96     20.24 o
   2   6   6       62.94       73.22     23.99 o
   3   6   6        3.38       31.45     21.58 o
   4   6   6       16.03        8.75     20.69 o
   5   6   6      406.20      442.45     27.91 o
   6   6   6     1454.20     1453.45     51.67 o
   7   6   6      505.14      529.14     37.13 o
   8   6   6        2.23        2.87     27.61 o
   9   6   6      229.19      238.17     35.40 o
  10   6   6       18.56       32.13     34.58 o
  11   6   6        5.67      -38.18     45.29 o
 -11   7   6        9.24      -29.90     49.54 o
 -10   7   6      167.22      116.49     54.01 o
  -9   7   6      353.08      378.94     51.78 o
  -8   7   6      383.56      431.16     60.70 o
  -7   7   6       93.22       38.39     44.19 o
  -6   7   6       10.51      -25.89     43.29 o
  -5   7   6      112.84       70.97     44.63 o
  -4   7   6       15.31       51.33     40.62 o
  -3   7   6       95.55       51.78     46.42 o
  -2   7   6      270.11      227.19     51.33 o
  -1   7   6      158.86      197.94     33.12 o
   0   7   6        0.12        1.26     31.72 o
   1   7   6       50.74        2.44     25.00 o
   2   7   6       71.07       92.16     23.50 o
   3   7   6        3.12       16.55     23.53 o
   4   7   6       30.10       71.85     27.12 o
   5   7   6       57.58       52.88     39.29 o
   6   7   6        6.09      -16.03     32.57 o
   7   7   6       25.84       44.35     34.20 o
   8   7   6      178.25      150.30     48.72 o
  -5   8   6      124.92      139.70     54.45 o
  -4   8   6       34.24        9.82     50.44 o
  -3   8   6        3.76      -25.89     49.99 o
  -2   8   6       11.92       24.99     49.54 o
  -1   8   6        0.04       71.63     38.98 o
   0   8   6      225.92      191.40     42.69 o
   1   8   6       22.59      -20.28     35.74 o
   2   8   6      492.72      411.11     43.54 o
 -20   1   7        2.13      -18.15     98.42 o
 -19   1   7        6.65       -8.93     58.02 o
 -18   1   7       22.86       47.65     33.11 o
 -17   1   7        7.48      -23.48     29.15 o
 -16   1   7        0.37       34.79     22.49 o
 -15   1   7       22.71      -26.02     21.30 o
 -14   1   7       24.08       35.53     20.21 o
 -13   1   7       34.38       52.85     23.66 o
 -12   1   7     2105.00     2074.98     61.46 o
 -11   1   7       56.89       58.23     17.34 o
 -10   1   7        0.33       15.90     15.51 o
  -9   1   7       76.90       61.97     13.71 o
  -8   1   7      400.96      426.00     25.10 o
  -7   1   7        0.01       13.87     11.59 o
  -6   1   7      580.32      590.52     22.98 o
  -5   1   7      295.28      312.15     18.27 o
  -4   1   7        2.20        3.03     11.24 o
  -3   1   7       32.23       20.44     10.35 o
  -2   1   7       15.37       -4.74     11.95 o
  -1   1   7      170.85      206.19     15.74 o
   0   1   7       31.78       26.41     11.15 o
   1   1   7      136.24      130.53     30.80 o
   2   1   7        1.76       -1.99     26.78 o
   3   1   7       27.97       27.30     14.51 o
   4   1   7      655.02      649.31     26.17 o
   5   1   7      333.14      350.34     21.16 o
   6   1   7        0.65       15.29     14.61 o
   7   1   7       84.62       90.72     17.05 o
   8   1   7        0.81      -24.10     22.41 o
   9   1   7       26.54       13.33     23.70 o
  10   1   7        5.55        1.89     25.02 o
  11   1   7       87.70      140.26     32.32 o
  12   1   7       11.76       22.52     30.77 o
  13   1   7      103.96      110.23     36.59 o
  14   1   7        0.96      -28.13     32.16 o
  15   1   7        0.06       38.41     40.39 o
  16   1   7        0.05       -8.62     43.08 o
 -19   2   7       14.73        6.70     44.63 o
 -18   2   7        5.91      -16.96     41.06 o
 -17   2   7       53.32       36.47     30.82 o
 -16   2   7       49.06       56.08     28.91 o
 -15   2   7      491.62      489.63     50.88 o
 -14   2   7      235.54      279.58     33.48 o
 -13   2   7      543.07      545.65    113.37 o
 -12   2   7      607.45      584.39     26.57 o
 -11   2   7       12.09       26.19     14.28 o
 -10   2   7      176.11      164.89     16.02 o
  -9   2   7        5.70      -16.18     15.54 o
  -8   2   7      187.79      198.22     15.21 o
  -7   2   7      481.10      503.84     28.21 o
  -6   2   7       13.73        8.74     11.67 o
  -5   2   7      882.76      923.78     26.93 o
  -4   2   7       37.92       22.90     18.48 o
  -3   2   7        0.24        6.28     11.14 o
  -2   2   7        0.44       15.13     10.30 o
  -1   2   7       12.34        6.28      9.82 o
   0   2   7       26.04       26.57      9.72 o
   1   2   7     1293.29     1291.29     33.83 o
   2   2   7     1114.45     1147.18     62.49 o
   3   2   7      590.68      597.35     31.34 o
   4   2   7      106.24      122.20     20.31 o
   5   2   7       13.51       16.04     15.22 o
   6   2   7       63.29       69.67     16.17 o
   7   2   7       34.17       57.57     17.03 o
   8   2   7        7.99       29.26     18.98 o
   9   2   7       11.43        7.54     19.22 o
  10   2   7      221.90      219.08     47.54 o
  11   2   7      232.04      210.53     33.93 o
  12   2   7      658.62      562.42     43.69 o
  13   2   7       88.17       70.35     36.15 o
  14   2   7       20.76       28.59     45.30 o
  15   2   7       13.04      -28.82     40.67 o
  16   2   7       21.20        8.35     46.91 o
 -18   3   7       12.74      106.23     45.97 o
 -17   3   7       28.28      -29.90     43.74 o
 -16   3   7      237.91      277.18     51.78 o
 -15   3   7      108.47      124.08     45.08 o
 -14   3   7      272.17      232.99     45.08 o
 -13   3   7        0.00        2.60     21.87 o
 -12   3   7     1881.51     1861.71     55.18 o
 -11   3   7       71.84       64.73     13.08 o
 -10   3   7       16.99       23.74     11.47 o
  -9   3   7       10.05       15.67     15.16 o
  -8   3   7      128.66      127.06     18.80 o
  -7   3   7        2.26        6.70     15.57 o
  -6   3   7      373.59      396.68     19.02 o
  -5   3   7      198.72      248.54     19.48 o
  -4   3   7       87.88      111.69     12.51 o
  -3   3   7       13.99       24.76     11.66 o
  -2   3   7       12.76       28.41     11.35 o
  -1   3   7       11.15       10.88     11.05 o
   0   3   7      126.06      150.68     16.79 o
   1   3   7      623.12      586.62     29.98 o
   2   3   7      278.06      277.40     25.33 o
   3   3   7       13.84        2.95     20.02 o
   4   3   7      629.05      571.69     33.07 o
   5   3   7      994.91      935.68     35.32 o
   6   3   7      134.79      128.08     20.53 o
   7   3   7       17.19       28.41     20.29 o
   8   3   7       52.49       49.73     20.58 o
   9   3   7      186.72      170.87     24.38 o
  10   3   7       10.67       22.20     22.14 o
  11   3   7      237.91      279.54     38.95 o
  12   3   7        9.01       41.62     37.86 o
  13   3   7        5.70        5.97     39.50 o
  14   3   7       12.05       40.36     43.96 o
  15   3   7       11.91       49.65     62.71 o
 -17   4   7       61.32       95.52     51.78 o
 -16   4   7        0.06       47.76     46.42 o
 -15   4   7       42.00      -63.60     42.40 o
 -14   4   7       80.87       37.05     42.85 o
 -13   4   7       77.21       97.30     36.15 o
 -12   4   7     1053.41      989.09     66.50 o
 -11   4   7      182.46      102.21     31.69 o
 -10   4   7      277.09      274.94     45.53 o
  -9   4   7      590.29      584.26     54.01 o
  -8   4   7       95.62       75.88     33.92 o
  -7   4   7       80.56       70.86     10.26 o
  -6   4   7       18.85       23.97     16.28 o
  -5   4   7       10.68       13.51     20.02 o
  -4   4   7       96.48      109.08     14.06 o
  -3   4   7       64.36       60.65     13.52 o
  -2   4   7        0.19       10.70     14.45 o
  -1   4   7      186.97      190.06     19.08 o
   0   4   7       89.09      112.38     22.03 o
   1   4   7       12.53       19.96     19.70 o
   2   4   7        2.31       -8.32     20.35 o
   3   4   7      148.07      169.55     25.23 o
   4   4   7      605.12      611.62     37.86 o
   5   4   7     2190.41     2295.32     62.39 o
   6   4   7      734.37      766.95     37.12 o
   7   4   7     1068.60     1022.25     42.04 o
   8   4   7     2436.17     2456.98     66.29 o
   9   4   7      136.07      171.10     28.54 o
  10   4   7        1.15       60.36     30.74 o
  11   4   7      113.70      158.52     31.48 o
  12   4   7       87.84       85.45     39.00 o
  13   4   7       32.98       77.03     44.10 o
  14   4   7        2.32        0.43     48.38 o
 -16   5   7      305.82      319.58     61.59 o
 -15   5   7      131.62      148.18     49.10 o
 -14   5   7      204.24      253.52     47.31 o
 -13   5   7       55.37        2.68     42.85 o
 -12   5   7       10.28      100.87     43.74 o
 -11   5   7      302.99      274.05     47.31 o
 -10   5   7      235.32      267.36     49.99 o
  -9   5   7       38.81       33.03     40.17 o
  -8   5   7        2.59       91.50     38.39 o
  -7   5   7      126.23      103.10     37.49 o
  -6   5   7       26.90       83.02     36.15 o
  -5   5   7       42.19       50.16     28.79 o
  -4   5   7       62.55       53.18     53.34 o
  -3   5   7       62.13       44.07     18.23 o
  -2   5   7       43.01       84.46     22.62 o
  -1   5   7      216.39      225.26     25.97 o
   0   5   7      100.98      118.61     35.48 o
   1   5   7      121.30      143.67     25.16 o
   2   5   7      127.37      146.80     26.63 o
   3   5   7        2.87      -20.74     24.07 o
   4   5   7       77.92      105.83     23.74 o
   5   5   7      511.56      525.17     33.19 o
   6   5   7      114.06      123.62     26.61 o
   7   5   7      116.79      140.39     32.78 o
   8   5   7       47.63       65.21     29.53 o
   9   5   7        0.02      -17.47     29.28 o
  10   5   7      121.50      123.38     32.54 o
  11   5   7       87.40      120.47     36.03 o
  12   5   7       27.58       16.87     35.06 o
 -13   6   7      135.50      123.19     54.01 o
 -12   6   7       19.29        7.59     46.42 o
 -11   6   7      403.27      348.14     58.02 o
 -10   6   7       65.74       65.61     46.42 o
  -9   6   7       77.17       -5.80     45.53 o
  -8   6   7       50.53       36.15     44.19 o
  -7   6   7        0.29       34.81     35.71 o
  -6   6   7        1.30       -1.79     39.72 o
  -5   6   7      110.38      162.47     41.96 o
  -4   6   7      214.51      199.51     45.08 o
  -3   6   7      149.21      149.08     42.85 o
  -2   6   7      137.23      162.95     26.04 o
  -1   6   7      221.27      252.40     29.49 o
   0   6   7      277.38      324.75     31.94 o
   1   6   7        7.54      -21.42     46.64 o
   2   6   7        5.80       35.71     26.82 o
   3   6   7       24.41       29.48     29.33 o
   4   6   7        0.41       35.50     22.13 o
   5   6   7      419.95      481.92     36.28 o
   6   6   7      575.82      662.82     41.47 o
   7   6   7      688.51      778.68     46.22 o
   8   6   7      627.63      612.97     42.21 o
   9   6   7       33.15       23.89     33.75 o
  10   6   7       52.16       -1.04     36.58 o
 -10   7   7      545.50      515.52     66.95 o
  -9   7   7     1146.78     1083.27     81.23 o
  -8   7   7      578.02      660.58     72.31 o
  -7   7   7       54.00      118.28     49.99 o
  -6   7   7        4.42      -10.71     46.87 o
  -5   7   7       70.74       91.50     47.31 o
  -4   7   7       41.93       82.13     46.42 o
  -3   7   7        1.22      -44.19     44.63 o
  -2   7   7        3.06        8.48     47.76 o
  -1   7   7       62.43       99.09     44.63 o
   0   7   7       65.25      -15.62     45.08 o
   1   7   7       64.38       64.72     49.99 o
   2   7   7        1.44       -1.71     34.07 o
   3   7   7       42.40       47.46     31.18 o
   4   7   7       62.15       68.66     34.58 o
   5   7   7       33.41       64.63     36.04 o
   6   7   7        0.23        6.04     35.96 o
 -18   0   8        6.79        2.23     41.06 o
 -17   0   8       50.92       62.04     42.40 o
 -16   0   8      119.92      143.72     37.49 o
 -15   0   8     2317.48     2235.27     99.98 o
 -14   0   8       50.82       45.53     31.69 o
 -13   0   8      438.07      436.52     44.63 o
 -12   0   8     1641.34     1531.39     75.43 o
 -11   0   8      191.63      186.57     31.69 o
 -10   0   8        1.42       27.23     23.66 o
  -9   0   8       16.44        7.59     22.32 o
  -8   0   8        3.53        1.79     21.87 o
  -7   0   8      716.82      789.13     48.20 o
  -6   0   8     2919.02     3152.05    117.39 o
  -5   0   8      198.39      217.37     30.35 o
  -4   0   8        9.24       14.28     19.64 o
  -3   0   8        6.07       11.60     18.30 o
  -2   0   8       12.01        0.00     21.42 o
  -1   0   8       26.61       16.96     21.87 o
   0   0   8       14.76       46.42     23.21 o
   1   0   8       91.78       65.61     25.89 o
   2   0   8        3.15       -1.79     21.42 o
   3   0   8      649.71      624.87     45.97 o
   4   0   8      129.69      137.89     17.26 o
   5   0   8      105.05      114.69     15.54 o
   6   0   8        3.09      -25.44     30.80 o
   7   0   8        4.39       15.18     29.01 o
   8   0   8      427.04      396.35     49.99 o
   9   0   8      146.70      120.07     37.05 o
  10   0   8     2758.10     2278.56    106.23 o
  11   0   8      573.44      474.01     62.49 o
  12   0   8      171.73      145.06     46.87 o
  13   0   8       17.56       49.10     49.54 o
  14   0   8        7.66       24.55     59.36 o
  15   0   8        8.18      -39.28     54.90 o
 -19   1   8       36.90       52.46     39.54 o
 -18   1   8        1.64      -36.60     41.51 o
 -17   1   8       35.79       70.69     26.14 o
 -16   1   8      370.22      350.67     39.95 o
 -15   1   8       50.58       -7.02     58.25 o
 -14   1   8     1392.16     1448.00     52.60 o
 -13   1   8     3175.18     3113.83     85.44 o
 -12   1   8       67.78       62.01     21.16 o
 -11   1   8       33.87       48.52     19.00 o
 -10   1   8       81.35       82.90     19.41 o
  -9   1   8       13.92       16.23     17.41 o
  -8   1   8      119.93      115.19     18.10 o
  -7   1   8      597.53      611.66     29.80 o
  -6   1   8        8.33       20.94     35.71 o
  -5   1   8      206.44      222.10     21.98 o
  -4   1   8        5.09       26.15     15.19 o
  -3   1   8      110.87       92.72     28.79 o
  -2   1   8      161.35      171.23     23.66 o
  -1   1   8        1.21       32.04     15.29 o
   0   1   8      337.78      347.41     26.32 o
   1   1   8       32.93        0.41     17.81 o
   2   1   8      216.88      210.35     22.03 o
   3   1   8      716.28      681.92     35.51 o
   4   1   8      575.18      581.26     28.50 o
   5   1   8        1.80       -9.77     24.92 o
   6   1   8      106.69      119.37     19.23 o
   7   1   8       22.92       45.77     19.11 o
   8   1   8      250.54      224.88     31.62 o
   9   1   8       37.45       31.13     28.50 o
  10   1   8       13.63       46.88     48.43 o
  11   1   8       15.94        0.67     32.14 o
  12   1   8        6.05       21.87     32.28 o
  13   1   8        3.35       17.60     44.86 o
  14   1   8        0.63       70.34     40.29 o
  15   1   8       24.19       14.24     44.64 o
 -19   2   8        0.22       24.55     53.56 o
 -18   2   8       11.25       47.31     46.42 o
 -17   2   8       17.79       45.08     42.85 o
 -16   2   8        8.42       31.69     41.96 o
 -15   2   8      269.52      244.86     51.78 o
 -14   2   8        2.52       25.24     21.02 o
 -13   2   8     1449.29     1387.71     67.17 o
 -12   2   8      285.39      304.30     41.96 o
 -11   2   8      702.75      608.98     62.95 o
 -10   2   8      177.99      190.67     22.43 o
  -9   2   8       32.09       19.07     15.55 o
  -8   2   8       11.87       25.02     14.74 o
  -7   2   8       48.14       59.42     14.44 o
  -6   2   8      190.61      204.04     16.87 o
  -5   2   8       50.21       53.63     13.88 o
  -4   2   8      215.42      242.40     18.22 o
  -3   2   8      126.85      123.48     15.93 o
  -2   2   8      114.02      106.00     17.35 o
  -1   2   8        1.16        5.04     12.59 o
   0   2   8     1525.92     1550.97     40.22 o
   1   2   8      109.78      107.24     13.39 o
   2   2   8        3.37       -2.33     18.13 o
   3   2   8     2067.66     2059.14     64.22 o
   4   2   8     1760.15     1815.47     60.12 o
   5   2   8       12.13       42.63     17.78 o
   6   2   8      209.35      187.67     21.65 o
   7   2   8       28.56       40.18     18.52 o
   8   2   8        2.64      -17.10     21.39 o
   9   2   8      107.71      104.29     22.76 o
  10   2   8      221.95      223.33     34.88 o
  11   2   8      311.21      247.13     38.93 o
  12   2   8      239.84      299.21     63.60 o
  13   2   8       11.77       34.92     35.46 o
  14   2   8       77.83        8.69     45.75 o
  15   2   8       95.45       42.30     45.25 o
 -18   3   8        1.64        3.12     50.88 o
 -17   3   8       16.81       55.35     47.31 o
 -16   3   8        1.06      -37.94     42.40 o
 -15   3   8       65.85       70.97     41.96 o
 -14   3   8       14.88       -4.46     41.51 o
 -13   3   8       71.76       99.83     21.05 o
 -12   3   8      121.94       92.10     20.44 o
 -11   3   8      105.44      172.29     38.83 o
 -10   3   8      502.14      531.59     40.84 o
  -9   3   8       23.54       18.69     16.61 o
  -8   3   8      263.64      263.84     17.59 o
  -7   3   8      694.92      665.51     25.49 o
  -6   3   8       65.13       78.14     21.05 o
  -5   3   8      178.97      180.87     19.91 o
  -4   3   8       14.90        8.34     24.06 o
  -3   3   8      171.79      197.66     16.42 o
  -2   3   8      637.37      582.27     24.02 o
  -1   3   8       16.38        0.81     15.52 o
   0   3   8       14.65       25.22     19.88 o
   1   3   8        3.84       15.69     20.14 o
   2   3   8        5.64       17.07     45.30 o
   3   3   8       55.65       84.36     24.62 o
   4   3   8       34.28       51.42     23.79 o
   5   3   8       60.39       39.93     19.95 o
   6   3   8      167.13      159.62     22.74 o
   7   3   8       17.59       -9.12     25.30 o
   8   3   8        3.71      -24.22     27.96 o
   9   3   8        2.66        1.20     23.43 o
  10   3   8        1.02       50.90     26.39 o
  11   3   8       37.36       19.07     87.93 o
  12   3   8      145.15      163.15     40.02 o
  13   3   8       22.92       62.26     44.19 o
  14   3   8       37.07       41.84     49.36 o
 -17   4   8        3.98        8.48     52.22 o
 -16   4   8       21.72      -67.62     45.08 o
 -15   4   8      138.77      110.69     49.10 o
 -14   4   8        1.99       33.92     38.83 o
 -13   4   8      657.40      579.35     58.92 o
 -12   4   8      105.94       90.61     39.72 o
 -11   4   8      183.13      116.49     37.05 o
 -10   4   8        0.39      -17.85     35.26 o
  -9   4   8       45.01       24.05     33.25 o
  -8   4   8       10.56       32.95     20.53 o
  -7   4   8        4.77       -8.79     16.35 o
  -6   4   8       86.20      100.65     15.98 o
  -5   4   8        2.42       -9.11     14.47 o
  -4   4   8      195.57      204.41     21.98 o
  -3   4   8      527.25      496.22     25.83 o
  -2   4   8      388.24      401.49     23.55 o
  -1   4   8        2.17       16.76     22.99 o
   0   4   8      834.00      810.10     49.54 o
   1   4   8       93.24       99.86     24.61 o
   2   4   8        3.41       22.29     23.83 o
   3   4   8      824.55      808.14     50.44 o
   4   4   8     2500.41     2435.20     76.20 o
   5   4   8       36.07       36.17     23.61 o
   6   4   8       15.84       32.04     23.48 o
   7   4   8      449.30      567.77     47.87 o
   8   4   8       47.20       27.26     26.97 o
   9   4   8       52.06       59.93     28.76 o
  10   4   8      124.28      124.19     31.01 o
  11   4   8      186.00      241.26     35.57 o
  12   4   8       65.12      135.63     74.09 o
  13   4   8        5.16       21.19     46.71 o
 -15   5   8        6.48       50.88     54.45 o
 -14   5   8       13.51      -37.05     48.20 o
 -13   5   8        1.58       37.49     46.87 o
 -12   5   8      264.83      258.43     52.22 o
 -11   5   8        4.55       41.51     45.08 o
 -10   5   8        3.41      -21.42     41.96 o
  -9   5   8       32.97       60.70     34.81 o
  -8   5   8       26.70       -0.89     30.35 o
  -7   5   8       49.77       64.72     36.60 o
  -6   5   8        4.53       25.89     36.60 o
  -5   5   8       77.27       84.75     28.34 o
  -4   5   8       44.28       15.54     29.24 o
  -3   5   8       10.25       25.91     25.89 o
  -2   5   8       38.73       42.28     23.93 o
  -1   5   8        4.89       19.88     33.48 o
   0   5   8      348.06      338.39     55.57 o
   1   5   8       87.52      131.01     29.48 o
   2   5   8       52.28       44.56     28.21 o
   3   5   8      211.11      194.22     45.30 o
   4   5   8      325.97      344.53     31.93 o
   5   5   8       59.32       62.65     26.61 o
   6   5   8      174.74      166.10     30.00 o
   7   5   8       20.04       32.87     38.15 o
   8   5   8       39.12       50.86     31.82 o
   9   5   8        7.82       56.07     33.31 o
  10   5   8       14.90        3.58     38.08 o
  11   5   8       22.29      -44.33     41.59 o
 -12   6   8       12.08      -16.07     49.99 o
 -11   6   8       79.50       78.11     51.78 o
 -10   6   8      288.11      146.85     51.33 o
  -9   6   8        7.51      -12.94     41.51 o
  -8   6   8        8.10      -47.76     36.15 o
  -7   6   8        3.24        1.34     42.40 o
  -6   6   8       15.02       32.58     44.19 o
  -5   6   8        9.04      -60.26     40.17 o
  -4   6   8       42.29       87.93     43.74 o
  -3   6   8      304.28      257.54     50.44 o
  -2   6   8        3.61      -19.19     40.17 o
  -1   6   8        6.43       31.70     28.72 o
   0   6   8      186.13      195.62     47.09 o
   1   6   8      109.40       97.51     31.13 o
   2   6   8       43.95       42.27     31.39 o
   3   6   8        0.01       16.86     54.68 o
   4   6   8        0.12       45.08     32.72 o
   5   6   8       74.60      106.06     32.43 o
   6   6   8      493.84      517.63     40.92 o
   7   6   8     1230.06     1141.28     58.48 o
   8   6   8        7.21       29.43     36.01 o
  -8   7   8      108.70      188.36     58.02 o
  -7   7   8        7.05       12.50     52.22 o
  -6   7   8       54.84       20.09     50.88 o
  -5   7   8        0.90       76.77     50.88 o
  -4   7   8        2.15      -70.97     47.31 o
  -3   7   8       17.72       52.22     50.44 o
  -2   7   8      118.80      146.40     53.56 o
  -1   7   8       57.32       16.96     51.33 o
   0   7   8      407.36      478.03     65.17 o
   1   7   8       11.35       45.08     47.31 o
   2   7   8      118.18      132.12     57.58 o
   3   7   8      179.63      160.30     48.53 o
   4   7   8      442.61      385.72     49.74 o
 -18   1   9       43.84       84.21     73.42 o
 -17   1   9      141.70      156.13     32.92 o
 -16   1   9        0.50      -29.46     60.70 o
 -15   1   9       22.75       73.83     26.33 o
 -14   1   9      137.48      216.79     28.20 o
 -13   1   9        1.23      -33.85     22.56 o
 -12   1   9       74.83       67.55     23.18 o
 -11   1   9       41.59       -3.34     29.68 o
 -10   1   9       57.43       28.24     31.02 o
  -9   1   9      113.21      137.88     21.29 o
  -8   1   9        0.02       -0.28     16.83 o
  -7   1   9        3.70       -0.45     37.72 o
  -6   1   9        3.29       19.52     18.23 o
  -5   1   9        0.02       24.13     17.92 o
  -4   1   9        6.81       18.81     19.36 o
  -3   1   9       21.95       26.25     30.80 o
  -2   1   9        0.39       -2.61     24.33 o
  -1   1   9      146.45      171.04     22.80 o
   0   1   9        9.53       42.92     24.99 o
   1   1   9        8.45       -6.92     20.20 o
   2   1   9       20.78       29.25     21.08 o
   3   1   9      101.52       83.95     23.00 o
   4   1   9       52.93       27.50     17.84 o
   5   1   9        0.20        2.70     18.38 o
   6   1   9       64.00       57.40     19.74 o
   7   1   9        0.74       -4.86     20.29 o
   8   1   9       24.11       68.14     28.20 o
   9   1   9       70.44       82.37     30.82 o
  10   1   9        6.28       45.95     34.68 o
  11   1   9        0.79        9.90     35.65 o
  12   1   9        0.01      -27.73     34.10 o
  13   1   9        2.22       14.57     39.13 o
  14   1   9       20.73       16.94     46.77 o
 -18   2   9       42.95      124.53     50.88 o
 -17   2   9      112.85       40.17     47.31 o
 -16   2   9       90.42       53.74     27.34 o
 -15   2   9      149.44      133.90     28.19 o
 -14   2   9     1574.31     1544.30     56.81 o
 -13   2   9       90.27      120.13     24.52 o
 -12   2   9      102.30       96.92     22.17 o
 -11   2   9       18.40       -1.81     20.89 o
 -10   2   9      334.58      363.36     26.56 o
  -9   2   9       65.66       74.02     20.21 o
  -8   2   9      473.99      564.56     44.19 o
  -7   2   9      205.65      197.45     24.42 o
  -6   2   9       10.27       -6.70     17.04 o
  -5   2   9        0.11       -1.92     17.32 o
  -4   2   9       86.28      107.73     21.30 o
  -3   2   9      328.98      313.66     25.41 o
  -2   2   9       60.26       51.03     19.56 o
  -1   2   9      579.49      578.34     29.33 o
   0   2   9       39.25       46.79     16.51 o
   1   2   9       12.51        9.49     13.51 o
   2   2   9     3473.80     3337.09     91.97 o
   3   2   9     1341.01     1264.95     51.44 o
   4   2   9      116.81       79.04     28.12 o
   5   2   9        0.06       39.48     20.29 o
   6   2   9       79.85      112.08     23.45 o
   7   2   9      230.83      216.52     25.80 o
   8   2   9      728.96      657.99     37.39 o
   9   2   9      181.42      138.57     36.83 o
  10   2   9        0.51      -11.71     33.85 o
  11   2   9       36.70        8.93     38.34 o
  12   2   9       15.79       16.03     41.39 o
  13   2   9        0.01       28.08     44.97 o
  14   2   9        3.11      -20.86     46.55 o
 -17   3   9      167.72      101.32     54.01 o
 -16   3   9        0.01       -5.36     45.53 o
 -15   3   9        0.15       28.57     42.40 o
 -14   3   9      140.16      189.25     47.76 o
 -13   3   9       54.00      108.01     44.19 o
 -12   3   9      171.19      175.90     24.55 o
 -11   3   9       76.36       62.31     22.28 o
 -10   3   9      112.49      117.62     30.13 o
  -9   3   9      353.06      353.55     28.40 o
  -8   3   9       45.05       69.23     17.80 o
  -7   3   9       18.13       18.67     16.59 o
  -6   3   9       10.36       12.37     15.89 o
  -5   3   9       58.31       41.69     26.34 o
  -4   3   9       17.56       36.79     20.70 o
  -3   3   9      160.23      167.38     23.96 o
  -2   3   9        7.53        1.96     18.56 o
  -1   3   9      204.20      190.20     30.84 o
   0   3   9       32.31       52.22     28.12 o
   1   3   9       22.32       44.74     23.93 o
   2   3   9       82.04       72.09     25.55 o
   3   3   9      684.81      666.78     42.55 o
   4   3   9      156.54      181.58     37.27 o
   5   3   9      203.26      200.03     26.57 o
   6   3   9       47.57       32.70     23.77 o
   7   3   9       21.66       48.57     25.85 o
   8   3   9       34.62       43.71     43.13 o
   9   3   9       27.71      -29.61     31.28 o
  10   3   9       16.86      -11.91     46.36 o
  11   3   9        2.13       15.96     36.45 o
  12   3   9        1.50        1.34     62.04 o
  13   3   9        8.52       15.92     44.76 o
 -16   4   9        0.35       18.30     45.08 o
 -15   4   9        1.93      104.44     52.67 o
 -14   4   9        0.18       52.22     47.76 o
 -13   4   9      325.56      288.34     50.88 o
 -12   4   9       10.98       -5.36     36.60 o
 -11   4   9       18.31        7.59     34.81 o
 -10   4   9        4.75      -45.08     37.05 o
  -9   4   9        2.14      -20.98     37.94 o
  -8   4   9       16.42       14.36     25.22 o
  -7   4   9        0.94      -28.39     18.92 o
  -6   4   9       17.74       68.32     22.41 o
  -5   4   9      182.23      188.85     36.15 o
  -4   4   9      152.28      127.04     24.00 o
  -3   4   9       51.96       65.28     22.56 o
  -2   4   9      381.20      378.57     32.09 o
  -1   4   9     2026.79     2041.50     67.14 o
   0   4   9       15.43       21.58     26.11 o
   1   4   9        4.38        8.26     40.17 o
   2   4   9       52.04       45.53     27.46 o
   3   4   9      141.52      142.87     30.43 o
   4   4   9      146.79      151.56     33.29 o
   5   4   9        0.04       17.23     25.62 o
   6   4   9       90.16       84.71     28.10 o
   7   4   9       11.58       -9.41     29.01 o
   8   4   9      151.99      120.49     29.55 o
   9   4   9        0.07       31.99     32.34 o
  10   4   9       13.13       10.42     33.04 o
  11   4   9       47.68       53.90     35.99 o
 -14   5   9       20.23       75.88     53.56 o
 -13   5   9        0.48       54.45     53.56 o
 -12   5   9        6.95       -8.93     49.99 o
 -11   5   9      764.04      753.42     72.75 o
 -10   5   9       19.00       49.10     44.63 o
  -9   5   9      158.72      106.68     45.53 o
  -8   5   9       17.97       -1.79     41.06 o
  -7   5   9        0.46       35.26     41.96 o
  -6   5   9       61.85       54.45     38.39 o
  -5   5   9      184.64      226.74     47.76 o
  -4   5   9        5.50       37.06     26.47 o
  -3   5   9      666.77      656.27     41.62 o
  -2   5   9      316.01      312.44     31.08 o
  -1   5   9        6.90       12.83     27.63 o
   0   5   9      119.84      138.54     44.63 o
   1   5   9        7.96       23.57     50.21 o
   2   5   9       85.33      116.02     32.98 o
   3   5   9      310.68      309.61     38.66 o
   4   5   9       22.39        9.42     30.10 o
   5   5   9      129.62      119.46     30.03 o
   6   5   9      414.44      352.03     36.58 o
   7   5   9        7.41       -1.31     32.60 o
   8   5   9       16.72      -50.10     33.40 o
   9   5   9       15.13       57.85     36.05 o
  10   5   9        0.30      -18.05     53.17 o
 -11   6   9      482.13      480.26     71.41 o
 -10   6   9        2.18      -74.32     49.54 o
  -9   6   9        3.23        4.91     49.10 o
  -8   6   9       17.89       31.69     50.44 o
  -7   6   9       40.93       53.56     48.65 o
  -6   6   9       10.58        1.34     45.08 o
  -5   6   9      163.51      192.37     45.53 o
  -4   6   9       27.27      -48.65     47.31 o
  -3   6   9      264.65      290.57     57.13 o
  -2   6   9      286.51      218.26     54.01 o
  -1   6   9      178.63      141.94     49.54 o
   0   6   9       52.85       72.98     33.80 o
   1   6   9       11.72        8.43     53.11 o
   2   6   9       26.61       38.56     35.14 o
   3   6   9      175.31      172.65     41.03 o
   4   6   9        0.16       81.73     34.05 o
   5   6   9      819.46      930.61     75.11 o
   6   6   9      246.99      279.66     42.77 o
   7   6   9       36.59       15.43     38.83 o
  -5   7   9        7.01      -80.34     53.56 o
  -4   7   9       22.34       20.09     53.56 o
  -3   7   9      188.51      145.51     58.47 o
  -2   7   9      200.60      166.48     61.59 o
  -1   7   9       21.30       56.69     55.79 o
   0   7   9       13.95       21.87     57.13 o
   1   7   9        0.02       13.39     55.79 o
 -18   0  10      299.39      242.81     55.79 o
 -17   0  10        1.23       -4.91     42.40 o
 -16   0  10     4565.60     4576.76    175.41 o
 -15   0  10      963.71      964.09     75.88 o
 -14   0  10      258.37      317.35     48.65 o
 -13   0  10      395.29      388.32     46.87 o
 -12   0  10      662.17      633.36     56.24 o
 -11   0  10        1.61        1.34     34.81 o
 -10   0  10        4.28      -28.12     31.24 o
  -9   0  10       33.22       29.90     31.69 o
  -8   0  10      149.28      154.43     35.26 o
  -7   0  10       15.03       15.18     29.46 o
  -6   0  10        1.95       10.27     29.90 o
  -5   0  10      121.66      147.29     36.15 o
  -4   0  10       15.57        8.93     27.23 o
  -3   0  10       20.75       -1.34     24.99 o
  -2   0  10      392.31      392.78     45.08 o
  -1   0  10     2752.45     2549.94    105.34 o
   0   0  10     3983.93     3879.58    147.29 o
   1   0  10     9985.14     9378.48    313.33 o
   2   0  10      162.44      151.76     35.26 o
   3   0  10        1.28       16.51     36.15 o
   4   0  10       92.07      118.86     32.58 o
   5   0  10       90.04       62.49     37.49 o
   6   0  10       17.25       58.02     38.39 o
   7   0  10        0.31      -51.78     40.17 o
   8   0  10      513.50      483.39     62.04 o
   9   0  10      191.34      195.05     54.45 o
  10   0  10        3.68      -45.97     41.51 o
  11   0  10       54.22      -26.33     55.79 o
  12   0  10       66.17      -11.16     50.88 o
  13   0  10       82.03      155.33     70.97 o
 -18   1  10      153.76      170.13     37.73 o
 -17   1  10      693.60      655.72     57.80 o
 -16   1  10      371.98      443.79     38.00 o
 -15   1  10        9.89       16.56     29.17 o
 -14   1  10      508.15      478.94     60.70 o
 -13   1  10      277.41      339.61     33.24 o
 -12   1  10      164.82      151.51     43.74 o
 -11   1  10       12.69        3.68     23.30 o
 -10   1  10        1.27       -7.84     20.82 o
  -9   1  10       55.90       33.32     22.94 o
  -8   1  10       10.44       37.42     22.07 o
  -7   1  10       64.28       72.09     22.38 o
  -6   1  10        0.15       18.77     21.92 o
  -5   1  10       70.89       62.44     21.26 o
  -4   1  10       27.19        6.25     21.46 o
  -3   1  10       97.03       92.25     22.09 o
  -2   1  10       29.33       57.20     20.77 o
  -1   1  10      560.70      622.48     38.30 o
   0   1  10        0.35       -4.20     25.22 o
   1   1  10        0.03       -3.87     23.30 o
   2   1  10       26.46       47.14     35.04 o
   3   1  10      934.99      942.92     44.81 o
   4   1  10       64.76       61.22     20.85 o
   5   1  10       32.73       53.94     22.21 o
   6   1  10       36.49        9.16     21.83 o
   7   1  10      149.28      122.30     32.30 o
   8   1  10      578.51      424.91     54.68 o
   9   1  10       11.34       -0.04     49.10 o
  10   1  10        2.77       19.60     37.71 o
  11   1  10        5.47       38.68     86.81 o
  12   1  10        0.84      116.68     43.78 o
  13   1  10        7.18        4.95     44.65 o
 -17   2  10        9.40      -30.80     52.67 o
 -16   2  10      593.60      611.04     67.40 o
 -15   2  10       22.62       81.21     29.60 o
 -14   2  10        4.87        7.09     26.63 o
 -13   2  10      163.98      197.77     29.78 o
 -12   2  10        3.32       -7.48     39.05 o
 -11   2  10       49.76       72.01     22.80 o
 -10   2  10      261.11      225.27     41.06 o
  -9   2  10      232.78      297.86     29.15 o
  -8   2  10        4.17       28.74     24.77 o
  -7   2  10        8.47       50.61     22.21 o
  -6   2  10       63.74       37.70     32.14 o
  -5   2  10        7.89       20.20     22.94 o
  -4   2  10       53.37       84.60     24.52 o
  -3   2  10       57.60       62.14     21.77 o
  -2   2  10      313.26      282.23     27.77 o
  -1   2  10      302.96      311.39     35.10 o
   0   2  10     1086.43     1063.94     37.21 o
   1   2  10     2096.13     2025.18     51.27 o
   2   2  10        6.00      -25.44     24.93 o
   3   2  10       71.52       32.91     27.12 o
   4   2  10       29.32        6.26     25.28 o
   5   2  10       27.08       52.92     29.09 o
   6   2  10        1.30      -14.31     22.36 o
   7   2  10      110.34       93.83     26.27 o
   8   2  10      454.36      443.91     40.77 o
   9   2  10       10.99       57.32     37.80 o
  10   2  10       17.17       53.38     40.68 o
  11   2  10        9.38       89.83     45.60 o
  12   2  10        5.89      -35.28     47.02 o
 -16   3  10      260.11      220.05     59.36 o
 -15   3  10       62.42       76.32     53.11 o
 -14   3  10       18.76      -38.83     47.76 o
 -13   3  10        9.32      -49.99     44.19 o
 -12   3  10      119.88      169.61     47.76 o
 -11   3  10        6.32       24.89     24.96 o
 -10   3  10      158.72      187.62     27.75 o
  -9   3  10       29.75       52.26     23.53 o
  -8   3  10       65.04      154.64     26.17 o
  -7   3  10      123.69      101.58     24.14 o
  -6   3  10       60.60       81.02     23.51 o
  -5   3  10       59.00       76.71     24.11 o
  -4   3  10        3.89       25.53     24.11 o
  -3   3  10      106.82      121.58     31.47 o
  -2   3  10      487.33      533.71     38.34 o
  -1   3  10        4.58       -5.61     45.53 o
   0   3  10       75.77       69.96     40.17 o
   1   3  10      347.72      339.34     36.15 o
   2   3  10      414.29      432.14     46.42 o
   3   3  10      146.90      122.35     31.23 o
   4   3  10      606.19      578.74     44.34 o
   5   3  10       36.79       69.46     26.62 o
   6   3  10        0.43      -18.47     31.73 o
   7   3  10        0.00       10.30     27.97 o
   8   3  10       10.21       27.34     30.45 o
   9   3  10        6.35       37.08     31.67 o
  10   3  10       16.17       25.20     43.67 o
  11   3  10        9.22       25.12     45.82 o
 -15   4  10       77.01       64.72     47.31 o
 -14   4  10       41.50       39.72     51.78 o
 -13   4  10      320.10      363.77     62.04 o
 -12   4  10        0.01        4.46     44.63 o
 -11   4  10      138.38      213.35     52.22 o
 -10   4  10      229.38      121.40     46.87 o
  -9   4  10       92.14       60.70     43.74 o
  -8   4  10       18.29       23.66     41.96 o
  -7   4  10        0.09       10.75     25.08 o
  -6   4  10      223.97      177.75     28.22 o
  -5   4  10        1.24        4.18     45.97 o
  -4   4  10      117.39      149.19     27.55 o
  -3   4  10        1.34       -2.01     23.99 o
  -2   4  10       77.41      124.41     40.84 o
  -1   4  10       28.71       51.74     37.72 o
   0   4  10        1.02      -27.89     40.84 o
   1   4  10        0.09      -19.86     29.35 o
   2   4  10       28.73       41.51     30.76 o
   3   4  10       15.82       25.02     30.91 o
   4   4  10        3.88        9.71     27.38 o
   5   4  10       16.60      -11.07     33.05 o
   6   4  10       40.90       53.96     30.47 o
   7   4  10      257.00      225.75     35.11 o
   8   4  10       69.84      124.21     34.24 o
   9   4  10        5.25      -49.26     33.75 o
  10   4  10       25.24       69.72     37.01 o
 -12   5  10       14.60      -34.81     52.22 o
 -11   5  10        0.84       -8.48     48.20 o
 -10   5  10      263.47      226.74     56.69 o
  -9   5  10       70.63       84.80     49.10 o
  -8   5  10       50.02       22.32     45.97 o
  -7   5  10        7.67       41.51     44.63 o
  -6   5  10       66.26       45.97     46.87 o
  -5   5  10      141.73       79.00     45.53 o
  -4   5  10      141.41      202.64     51.78 o
  -3   5  10      277.79      260.24     35.27 o
  -2   5  10       10.10       55.95     35.71 o
  -1   5  10       94.54      114.65     38.83 o
   0   5  10        0.05       19.23     39.50 o
   1   5  10        1.01       -6.66     33.56 o
   2   5  10       12.55       14.95     35.48 o
   3   5  10       15.35       42.42     62.71 o
   4   5  10        5.44       44.95     32.73 o
   5   5  10      168.88      209.87     36.56 o
   6   5  10       18.45       25.85     35.18 o
   7   5  10        7.51        8.45     37.11 o
   8   5  10        5.26      -39.95     38.53 o
  -9   6  10        0.19      -63.38     55.35 o
  -8   6  10        2.55       18.75     53.11 o
  -7   6  10        3.36      -20.09     50.88 o
  -6   6  10       26.20      -58.47     50.88 o
  -5   6  10       17.21       55.79     55.35 o
  -4   6  10       10.31       52.67     52.22 o
  -3   6  10      241.64      304.40     58.02 o
  -2   6  10      264.09      267.36     53.11 o
  -1   6  10        0.71      -48.20     49.54 o
   0   6  10       30.99      -14.28     53.11 o
   1   6  10        6.15       33.21     38.05 o
   2   6  10        0.33       -4.17     39.29 o
   3   6  10      160.25      220.46     39.56 o
   4   6  10       98.06      186.59     40.22 o
 -16   1  11       85.79      161.97     37.06 o
 -15   1  11       23.36       13.73     32.66 o
 -14   1  11        1.55       31.90     31.71 o
 -13   1  11        6.13        9.01     36.60 o
 -12   1  11        4.32       45.32     52.89 o
 -11   1  11       16.91       12.44     27.90 o
 -10   1  11        0.80      -25.20     33.48 o
  -9   1  11       77.66       60.98     27.12 o
  -8   1  11       14.47       54.66     50.66 o
  -7   1  11        1.51        7.96     24.45 o
  -6   1  11       19.78       11.02     25.56 o
  -5   1  11       89.60       79.93     33.25 o
  -4   1  11      134.15      172.12     28.72 o
  -3   1  11        0.39       33.48     24.93 o
  -2   1  11      120.29      103.58     27.90 o
  -1   1  11        4.14        8.55     25.74 o
   0   1  11     1596.45     1527.34     60.59 o
   1   1  11      130.21      118.98     27.96 o
   2   1  11       30.27       16.57     26.24 o
   3   1  11       81.29       38.94     27.66 o
   4   1  11       16.80       -3.94     24.63 o
   5   1  11       44.19       55.56     34.36 o
   6   1  11      308.90      329.10     56.24 o
   7   1  11       68.91       40.35     56.46 o
   8   1  11        4.26       24.38     34.93 o
   9   1  11        8.19       69.52     42.45 o
  10   1  11       33.21       48.38     59.36 o
  11   1  11       28.79       57.31     48.76 o
 -16   2  11       36.46       93.73     54.90 o
 -15   2  11       45.89       52.67     52.67 o
 -14   2  11       55.96       30.48     31.80 o
 -13   2  11       58.43       26.88     37.94 o
 -12   2  11       18.11       10.59     27.51 o
 -11   2  11      106.24       52.77     27.92 o
 -10   2  11        2.51       35.72     30.35 o
  -9   2  11        4.15      -22.77     27.67 o
  -8   2  11        0.98       36.34     25.92 o
  -7   2  11      436.81      449.25     36.72 o
  -6   2  11       21.39        9.03     25.56 o
  -5   2  11        9.88      -15.87     24.12 o
  -4   2  11       31.88       32.06     26.18 o
  -3   2  11       54.03       39.42     40.17 o
  -2   2  11      461.91      512.59     62.49 o
  -1   2  11     1200.31     1216.20     54.04 o
   0   2  11       80.98       61.73     29.45 o
   1   2  11       39.49       29.49     36.15 o
   2   2  11        0.01       25.44     44.63 o
   3   2  11      187.72      156.33     62.71 o
   4   2  11       98.35      118.35     44.69 o
   5   2  11       13.95       20.99     24.69 o
   6   2  11       32.08       47.31     25.94 o
   7   2  11       30.02       34.69     38.18 o
   8   2  11       53.97       60.59     41.92 o
   9   2  11        2.32       14.89     39.36 o
  10   2  11       17.59       68.07     46.68 o
  11   2  11        0.29      -46.08     58.92 o
 -15   3  11      172.17      114.26     60.70 o
 -14   3  11       50.32       22.32     54.45 o
 -13   3  11        2.84        4.02     48.65 o
 -12   3  11        8.53       31.24     48.20 o
 -11   3  11       17.08       15.18     44.63 o
 -10   3  11        5.88       24.55     28.83 o
  -9   3  11       56.54       21.83     28.95 o
  -8   3  11        1.82       28.88     24.93 o
  -7   3  11      140.14      184.88     31.06 o
  -6   3  11      101.47       71.89     27.37 o
  -5   3  11      313.63      271.03     32.61 o
  -4   3  11       23.42       22.71     27.75 o
  -3   3  11      217.92      247.82     31.40 o
  -2   3  11       97.44      115.07     28.50 o
  -1   3  11       44.65       27.63     33.25 o
   0   3  11     1341.80     1277.79     79.23 o
   1   3  11       55.39       54.48     32.02 o
   2   3  11        0.37      -17.54     32.66 o
   3   3  11       17.94      -35.04     35.03 o
   4   3  11        8.81       29.88     28.68 o
   5   3  11       87.47      129.13     38.85 o
   6   3  11      383.90      375.87     36.58 o
   7   3  11       24.26       36.59     31.03 o
   8   3  11       39.81       54.94     39.95 o
   9   3  11        6.02       17.36     46.20 o
  10   3  11      116.14      175.26     52.21 o
 -13   4  11      493.43      427.15     67.84 o
 -12   4  11        8.70       58.92     45.53 o
 -11   4  11      491.20      410.63     64.27 o
 -10   4  11       11.45       37.49     49.54 o
  -9   4  11        1.19       38.39     49.99 o
  -8   4  11        2.88      -19.19     44.63 o
  -7   4  11      297.55      344.57     56.69 o
  -6   4  11        0.04       -6.73     28.78 o
  -5   4  11       64.70       53.22     27.55 o
  -4   4  11        6.68       61.04     30.25 o
  -3   4  11       20.01       -8.74     61.15 o
  -2   4  11      137.53       92.92     39.28 o
  -1   4  11      205.90      255.65     38.44 o
   0   4  11       12.37       16.65     63.38 o
   1   4  11      125.60       46.78     36.15 o
   2   4  11        0.17       26.44     34.47 o
   3   4  11      176.38      241.34     40.22 o
   4   4  11      135.73      144.60     32.55 o
   5   4  11       36.97       65.33     33.46 o
   6   4  11      100.40       97.17     50.63 o
   7   4  11       78.53      109.82     37.71 o
   8   4  11        0.35      -28.29     37.58 o
 -11   5  11        9.70      -35.71     54.90 o
 -10   5  11       22.15      -71.41     52.22 o
  -9   5  11       45.87        2.68     48.65 o
  -8   5  11       52.90       12.94     52.67 o
  -7   5  11       91.16       34.81     54.01 o
  -6   5  11      158.40      212.90     52.22 o
  -5   5  11        3.34       52.22     43.29 o
  -4   5  11      344.73      346.36     62.49 o
  -3   5  11      298.06      204.87     56.69 o
  -2   5  11       11.47       52.42     55.35 o
  -1   5  11       11.18      -33.25     35.03 o
   0   5  11        4.34      -25.79     36.44 o
   1   5  11        8.58       35.53     38.95 o
   2   5  11        0.01       50.82     39.88 o
   3   5  11        9.53       53.73     41.48 o
   4   5  11        5.84       34.98     35.71 o
   5   5  11        0.22       89.81     62.30 o
  -5   6  11      107.99       78.56     57.13 o
  -4   6  11       84.89      149.52     59.81 o
  -3   6  11       92.94      200.41     61.15 o
  -2   6  11      105.88      133.46     60.70 o
  -1   6  11        0.04       12.05     60.70 o
   0   6  11       87.15       20.53     58.92 o
 -15   0  12        3.26       91.50     50.44 o
 -14   0  12       13.20       55.35     50.44 o
 -13   0  12       44.89       54.01     45.97 o
 -12   0  12       11.03       -9.37     42.85 o
 -11   0  12       65.15       -2.23     43.74 o
 -10   0  12       14.52       95.96     42.40 o
  -9   0  12       73.99      124.53     49.99 o
  -8   0  12      358.61      374.48     49.54 o
  -7   0  12       23.06       14.73     41.51 o
  -6   0  12        0.73       44.63     42.40 o
  -5   0  12      171.88      143.72     43.29 o
  -4   0  12       22.36       62.04     39.72 o
  -3   0  12     1346.05     1323.84     83.47 o
  -2   0  12      264.20      308.87     51.78 o
  -1   0  12      282.54      315.56     48.65 o
   0   0  12       12.36       54.45     37.05 o
   1   0  12      153.87      178.09     49.99 o
   2   0  12        9.03       66.95     50.44 o
   3   0  12       23.11      -15.62     47.31 o
   4   0  12        4.98       32.58     52.67 o
   5   0  12       26.79        9.37     53.56 o
   6   0  12       82.62       79.89     51.33 o
   7   0  12      174.04      147.29     61.59 o
   8   0  12        1.05      -66.06     60.26 o
   9   0  12        2.81       24.10     69.63 o
  10   0  12       41.53      -45.08     70.08 o
 -15   1  12        7.95      -50.63     36.89 o
 -14   1  12       16.75       44.07     33.70 o
 -13   1  12       50.55       30.80     34.59 o
 -12   1  12        1.40       29.27     30.81 o
 -11   1  12        3.38       14.47     30.94 o
 -10   1  12      574.07      555.09     46.64 o
  -9   1  12       34.50       33.81     30.77 o
  -8   1  12       21.44       35.81     44.86 o
  -7   1  12       48.36       87.04     30.61 o
  -6   1  12      106.15       87.91     29.90 o
  -5   1  12       13.78       18.81     45.53 o
  -4   1  12        7.93        3.55     28.34 o
  -3   1  12      319.86      302.61     37.81 o
  -2   1  12     1649.63     1498.21    147.52 o
  -1   1  12     5190.11     4784.50    128.92 o
   0   1  12      777.47      729.08     49.58 o
   1   1  12      170.28      141.36     45.30 o
   2   1  12       64.80       61.55     34.87 o
   3   1  12       99.64       77.75     34.99 o
   4   1  12        1.25       -2.51     42.18 o
   5   1  12       10.82       37.78     57.35 o
   6   1  12       72.28       10.10     40.13 o
   7   1  12       29.92      -14.65     41.66 o
   8   1  12        0.02      -15.41     43.64 o
   9   1  12       48.97       53.76     48.29 o
 -14   2  12       64.50       95.52     55.79 o
 -13   2  12        2.37      -20.19     32.66 o
 -12   2  12        2.88      -29.18     30.94 o
 -11   2  12        6.38       28.94     43.29 o
 -10   2  12        1.31       -9.93     47.31 o
  -9   2  12       99.39      111.42     31.56 o
  -8   2  12      135.89      113.04     30.22 o
  -7   2  12        2.62       31.91     64.94 o
  -6   2  12       17.48        4.75     30.89 o
  -5   2  12        0.09      -32.78     27.26 o
  -4   2  12       89.07      130.10     61.82 o
  -3   2  12      486.59      585.39     46.42 o
  -2   2  12      294.35      318.17     37.08 o
  -1   2  12      226.80      263.03     37.08 o
   0   2  12      228.95      292.17     37.81 o
   1   2  12       10.00       -3.54     30.63 o
   2   2  12        0.65       38.40     70.52 o
   3   2  12        2.02      -52.05     34.70 o
   4   2  12       36.78        9.96     28.09 o
   5   2  12       18.14       47.21     48.43 o
   6   2  12       26.28       24.01     40.34 o
   7   2  12       72.97       53.78     38.50 o
   8   2  12       26.85       62.36     58.25 o
   9   2  12       11.44       -4.72     47.78 o
 -13   3  12      111.56       85.70     58.02 o
 -12   3  12        0.14      -11.60     50.88 o
 -11   3  12       22.00       15.18     49.10 o
 -10   3  12        9.32       57.58     51.33 o
  -9   3  12       22.03       38.57     30.11 o
  -8   3  12      189.26      216.61     32.02 o
  -7   3  12       72.24       93.36     73.65 o
  -6   3  12      160.29      124.77     34.57 o
  -5   3  12      361.54      329.22     37.37 o
  -4   3  12        1.55        1.37     33.93 o
  -3   3  12        2.72        0.00     30.38 o
  -2   3  12        1.99       31.54     32.82 o
  -1   3  12        0.03      -43.72     29.15 o
   0   3  12      106.90      118.60     55.12 o
   1   3  12      141.95      166.40     35.70 o
   2   3  12       52.95       65.66     44.41 o
   3   3  12        5.61       25.06     35.45 o
   4   3  12        0.31       20.48     30.32 o
   5   3  12      274.39      285.28     37.01 o
   6   3  12       60.04       16.78     43.37 o
   7   3  12        3.56      -39.88     43.37 o
 -11   4  12        6.09      -81.01     54.01 o
 -10   4  12       14.94        0.89     53.56 o
  -9   4  12        8.63      -22.76     45.08 o
  -8   4  12        6.37       99.98     54.90 o
  -7   4  12        5.64       87.93     51.33 o
  -6   4  12        4.98      -11.60     46.42 o
  -5   4  12       51.23       25.18     33.93 o
  -4   4  12        3.18        8.43     57.13 o
  -3   4  12      115.01      126.02     46.64 o
  -2   4  12      183.58      196.55     38.90 o
  -1   4  12        5.87       33.57     37.27 o
   0   4  12      132.55      162.93     39.00 o
   1   4  12      364.85      372.30     47.02 o
   2   4  12       24.97       30.93     36.44 o
   3   4  12       21.73      -12.69     42.18 o
   4   4  12      135.83      183.78     37.43 o
   5   4  12       73.98      160.62     66.58 o
  -8   5  12       19.78      -27.23     57.58 o
  -7   5  12       46.15        8.03     58.02 o
  -6   5  12       12.93       63.38     56.24 o
  -5   5  12       88.19      108.91     57.58 o
  -4   5  12       52.60       89.27     58.02 o
  -3   5  12        7.27      -63.38     54.90 o
  -2   5  12        2.10       70.08     55.35 o
  -1   5  12        5.28       38.34     56.69 o
   0   5  12       11.65        9.06     87.48 o
   1   5  12      283.57      318.31     50.57 o
   2   5  12      233.94      299.79     50.16 o
 -13   1  13        3.12       18.33     61.37 o
 -12   1  13       21.84       41.33     35.96 o
 -11   1  13       12.31        0.86     35.16 o
 -10   1  13        9.81       41.23     36.92 o
  -9   1  13      350.96      389.94     54.45 o
  -8   1  13        0.79       39.30     41.51 o
  -7   1  13       54.11       25.70     33.66 o
  -6   1  13       28.38       -7.83     34.06 o
  -5   1  13      249.48      286.43     38.86 o
  -4   1  13        3.14        3.39     31.56 o
  -3   1  13     1152.96     1149.65     58.30 o
  -2   1  13      142.45      198.05     36.44 o
  -1   1  13       58.45       50.11     35.51 o
   0   1  13        0.83      -16.83     35.48 o
   1   1  13      227.78      199.17     39.92 o
   2   1  13        0.04       78.11     53.56 o
   3   1  13        2.24      -52.39     37.71 o
   4   1  13       15.36       -4.66     96.41 o
   5   1  13        0.24      -35.60     42.91 o
   6   1  13       10.61       20.86     47.18 o
   7   1  13       17.81      168.54     51.90 o
 -12   2  13        2.63       -2.19     37.35 o
 -11   2  13       66.21      102.87     36.59 o
 -10   2  13        9.23       63.64     54.45 o
  -9   2  13       70.05       30.80     36.11 o
  -8   2  13        1.73      -35.95     34.23 o
  -7   2  13       46.08      107.39     37.27 o
  -6   2  13        0.15       22.22     34.65 o
  -5   2  13       18.26       45.75     81.23 o
  -4   2  13      560.43      593.69     86.14 o
  -3   2  13       77.43       58.06     36.51 o
  -2   2  13      223.63      184.56     62.93 o
  -1   2  13       32.79       44.19     53.11 o
   0   2  13       96.40      119.55     50.66 o
   1   2  13        9.22       42.14     38.30 o
   2   2  13        1.28      -27.62     61.37 o
   3   2  13        0.01        1.40     64.94 o
   4   2  13       27.84      -42.78     41.49 o
   5   2  13       13.61      -60.56     83.24 o
   6   2  13        4.10       -4.46     47.80 o
 -11   3  13       21.23       95.96     58.47 o
 -10   3  13        0.02       15.62     58.02 o
  -9   3  13      441.76      514.18     70.97 o
  -8   3  13        2.20       22.60     35.91 o
  -7   3  13        1.40       91.22     66.28 o
  -6   3  13       18.88       29.17     34.82 o
  -5   3  13      272.36      286.78     41.34 o
  -4   3  13        1.58       38.61     38.19 o
  -3   3  13      696.87      784.60    108.46 o
  -2   3  13       15.98      -24.76     51.78 o
  -1   3  13      424.25      397.01     45.96 o
   0   3  13      120.78      167.17     40.68 o
   1   3  13       30.25       61.17     61.37 o
   2   3  13        9.70      -14.36     51.11 o
   3   3  13       98.89      111.61     45.82 o
   4   3  13       24.45       32.42     46.08 o
   5   3  13       10.72       83.87     60.48 o
  -8   4  13       93.84      133.46     54.01 o
  -7   4  13        0.69      -81.68     54.45 o
  -6   4  13       28.97      133.01     58.02 o
  -5   4  13       62.35       39.28     48.20 o
  -4   4  13      179.20      182.79     40.98 o
  -3   4  13       95.59      107.61     64.94 o
  -2   4  13      223.57      221.87     46.71 o
  -1   4  13       76.27      130.46     44.95 o
   0   4  13        1.39       56.85     42.18 o
   1   4  13      221.87      281.48     51.11 o
   2   4  13       20.03       59.06     45.10 o
 -11   0  14       56.38       86.59     56.69 o
 -10   0  14       22.67       -6.25     53.56 o
  -9   0  14      193.68      191.93     61.59 o
  -8   0  14        1.76       89.27     53.11 o
  -7   0  14        4.28       67.84     56.24 o
  -6   0  14       73.32      196.84     63.38 o
  -5   0  14        7.92       72.75     53.11 o
  -4   0  14      230.39      153.09     57.13 o
  -3   0  14      297.14      282.09     61.59 o
  -2   0  14      139.54      121.85     60.70 o
  -1   0  14        3.98       15.62     58.47 o
   0   0  14       48.06      126.31     63.38 o
   1   0  14        0.61      -65.17     59.81 o
   2   0  14        6.35      -14.73     58.47 o
   3   0  14       54.48       23.66     62.04 o
   4   0  14       14.59       27.23     66.06 o
 -11   1  14      404.94      514.92    108.46 o
 -10   1  14      386.07      291.43     44.42 o
  -9   1  14       86.36      120.86     54.68 o
  -8   1  14       94.66      132.01     40.40 o
  -7   1  14       95.19       99.98     38.82 o
  -6   1  14       73.76       70.90     39.44 o
  -5   1  14       28.94       18.91     40.55 o
  -4   1  14      324.71      334.34     45.97 o
  -3   1  14       29.84       63.49     36.99 o
  -2   1  14        0.88       -3.89     66.28 o
  -1   1  14      135.34      127.49     59.14 o
   0   1  14       28.08       47.69     42.38 o
   1   1  14       39.54       46.75     91.50 o
   2   1  14        3.43       21.63     42.09 o
   3   1  14       32.13       53.86     46.85 o
   4   1  14       69.40       46.96     47.18 o
 -10   2  14        5.83       -6.76     44.86 o
  -9   2  14       85.32      118.95     47.98 o
  -8   2  14       15.52      -17.81     41.00 o
  -7   2  14       18.55       97.24     41.92 o
  -6   2  14      277.90      310.48     46.53 o
  -5   2  14       71.48      129.65     43.55 o
  -4   2  14        4.07       31.09     93.73 o
  -3   2  14        2.73       12.14     39.63 o
  -2   2  14       23.47       12.26     58.25 o
  -1   2  14        0.97      -50.57     39.42 o
   0   2  14      148.47      136.22     41.26 o
   1   2  14        0.23       43.95     44.17 o
   2   2  14       16.05       18.87     95.07 o
   3   2  14        1.27       39.25     48.58 o
  -7   3  14       35.42       47.96     64.50 o
  -6   3  14      263.23      354.66     48.72 o
  -5   3  14      298.04      319.06     47.75 o
  -4   3  14     1014.34     1078.32     70.81 o
  -3   3  14       15.91      109.78     47.18 o
  -2   3  14       47.30       30.98     45.27 o
  -1   3  14      983.76     1088.37     72.43 o
   0   3  14      528.31      612.51     65.84 o
  -6   1  15        8.14       19.63     46.49 o
  -5   1  15       12.06       95.05     45.60 o
  -4   1  15       67.73       84.98     47.26 o
  -3   1  15       14.27      -21.16     44.01 o
  -2   1  15      264.08      342.29     49.65 o
  -1   1  15        8.10       -1.58     45.47 o
 
